# Supplementary material for: 2-(6-Meth­oxy­naphthalen-2-yl)-1-(morpholin-4-yl)propan-1-one
Source: Acta Crystallogr Sect E Struct Rep Online. 2012 Aug 4;68(Pt 9):o2636. doi: 10.1107/S1600536812034083 (PMC3435663; doi:10.1107/S1600536812034083)
Supplement: Supplementary file 1 [file e-68-o2636-sup1.cif]

##############################################################################
#                                                                            #
# This CIF contains the data in a paper accepted for publication in          #
# Acta Crystallographica Section E. It conforms to the requirements of       #
# Notes for Authors for Acta Crystallographica Section E, and has been       #
# peer reviewed under the auspices of the IUCr Commission on Journals.       #
#                                                                            #
# Full details of the Crystallographic Information File format               #
# are given in the paper "The Crystallographic Information File (CIF):       #
# a New Standard Archive File for Crystallography" by S. R. Hall, F. H.      #
# Allen and I. D. Brown [Acta Cryst. (1991), A47, 655-685].                  #
#                                                                            #
# The current version of the core CIF dictionary is obtainable from          #
# ftp://ftp.iucr.org/pub/cif_core.dic.                                       #
#                                                                            #
# Software is freely available for graphical display of the structure(s)     #
# in this CIF. For information consult the CIF software page                 #
# http://www.iucr.org/resources/cif/software.                                #
#                                                                            #
# This file may be used for bona fide research purposes within the           #
# scientific community so long as proper attribution is given to the journal # 
# article from which it was obtained.                                        #
#                                                                            #
##############################################################################
data_global
_audit_creation_method     ?
_journal_date_recd_electronic     2012-07-22
_journal_date_accepted     2012-07-31
_journal_name_full     'Acta Crystallographica, Section E'
_journal_year     2012
_journal_volume     68
_journal_issue      9
_journal_page_first     o2636
_journal_page_last     o2636
_journal_paper_category     QO
_journal_paper_doi     10.1107/S1600536812034083
_journal_coeditor_code     SU2485
_publ_contact_author
;
Muhammad Nawaz Tahir
University of Sargodha
Department of Physics
Sargodha
Pakistan
;
_publ_contact_author_email     'dmntahir_uos@yahoo.com'
_publ_contact_author_fax     '0092 48 32 22 121'
_publ_contact_author_phone     '0092 48 92 30 914'
_publ_section_title
;
2-(6-Methoxynaphthalen-2-yl)-1-(morpholin-4-yl)propan-1-one
;
loop_
    _publ_author_name
    _publ_author_address
    'Nasirullah'
;
Institute of Chemical Sciences
University of Peshawar
Peshawar
Pakistan
;
    'Nazar Ul Islam'
;
Institute of Chemical Sciences
University of Peshawar
Peshawar
Pakistan
;
    'Tahir, M. Nawaz'
;
University of Sargodha
Department of Physics
Sargodha
Pakistan
;
    'Ikhtiar Khan'
;
Institute of Chemical Sciences
University of Peshawar
Peshawar
Pakistan
;
    'Muhammad Zulfiqar'
;
University of Sargodha
Department of Physics
Sargodha
Pakistan
;
data_I
_audit_creation_method     SHELXL-97
_chemical_name_systematic
;
2-(6-Methoxynaphthalen-2-yl)-1-(morpholin-4-yl)propan-1-one
;
_chemical_name_common     ?
_chemical_formula_moiety     'C18 H21 N O3'
_chemical_formula_sum     'C18 H21 N O3'
_chemical_formula_iupac     'C18 H21 N O3'
_chemical_formula_weight     299.36
_symmetry_cell_setting     monoclinic
_symmetry_space_group_name_H-M     'P 21'
_symmetry_space_group_name_Hall     'P 2yb'
loop_
    _symmetry_equiv_pos_site_id
    _symmetry_equiv_pos_as_xyz
    1 x,y,z
    2 -x,1/2+y,-z
_cell_length_a     9.5947(15)
_cell_length_b     6.6293(8)
_cell_length_c     12.340(2)
_cell_angle_alpha     90
_cell_angle_beta     92.221(5)
_cell_angle_gamma     90
_cell_volume     784.3(2)
_cell_formula_units_Z     2
_cell_measurement_reflns_used     1029
_cell_measurement_theta_min     1.65
_cell_measurement_theta_max     26.00
_cell_measurement_temperature     296(2)
_exptl_crystal_description     prism
_exptl_crystal_colour     colourless
_exptl_crystal_size_max     0.33
_exptl_crystal_size_mid     0.23
_exptl_crystal_size_min     0.17
_exptl_crystal_density_diffrn     1.268
_exptl_crystal_density_meas     ?
_exptl_crystal_density_method     'not measured'
_exptl_crystal_F_000     320
_exptl_absorpt_coefficient_mu     0.086
_exptl_absorpt_correction_type     multi-scan
_exptl_absorpt_process_details     '(SADABS; Bruker, 2005)'
_exptl_absorpt_correction_T_min     0.972
_exptl_absorpt_correction_T_max     0.986
_exptl_special_details
;
;
_diffrn_ambient_temperature     296(2)
_diffrn_radiation_type     MoK\a
_diffrn_radiation_wavelength     0.71073
_diffrn_radiation_source     'fine-focus sealed tube'
_diffrn_radiation_monochromator     graphite
_diffrn_measurement_device_type     'Bruker Kappa APEXII CCD'
_diffrn_measurement_method     \w
_diffrn_detector_area_resol_mean     8.00
_diffrn_reflns_number     6522
_diffrn_reflns_av_R_equivalents     0.0470
_diffrn_reflns_av_sigmaI/netI     0.0533
_diffrn_reflns_theta_min     1.65
_diffrn_reflns_theta_max     26.00
_diffrn_reflns_theta_full     26.00
_diffrn_measured_fraction_theta_max     0.999
_diffrn_measured_fraction_theta_full     0.999
_diffrn_reflns_limit_h_min     -11
_diffrn_reflns_limit_h_max     11
_diffrn_reflns_limit_k_min     -8
_diffrn_reflns_limit_k_max     7
_diffrn_reflns_limit_l_min     -15
_diffrn_reflns_limit_l_max     15
_diffrn_standards_number     0
_diffrn_standards_interval_count     ?
_diffrn_standards_interval_time     ?
_diffrn_standards_decay_%     ?
_refine_special_details
;
Refinement of <i>F</i>^2^ against ALL reflections. The weighted <i>R</i>-factor
<i>wR</i> and goodness of fit <i>S</i> are based on <i>F</i>^2^, conventional
<i>R</i>-factors <i>R</i> are based on <i>F</i>, with <i>F</i> set to zero for
negative <i>F</i>^2^. The threshold expression of <i>F</i>^2^ >
\s(<i>F</i>^2^) is used only for calculating <i>R</i>-factors(gt) <i>etc</i>.
and is not relevant to the choice of reflections for refinement.
<i>R</i>-factors based on <i>F</i>^2^ are statistically about twice as large
as those based on <i>F</i>, and <i>R</i>- factors based on ALL data will be
even larger.
;
_reflns_number_total     1681
_reflns_number_gt     1029
_reflns_threshold_expression     I>2\s(I)
_refine_ls_structure_factor_coef     Fsqd
_refine_ls_matrix_type     full
_refine_ls_R_factor_all     0.0964
_refine_ls_R_factor_gt     0.0541
_refine_ls_wR_factor_gt     0.1198
_refine_ls_wR_factor_ref     0.1420
_refine_ls_goodness_of_fit_ref     1.016
_refine_ls_restrained_S_all     1.016
_refine_ls_number_reflns     1681
_refine_ls_number_parameters     201
_refine_ls_number_restraints     1
_refine_ls_hydrogen_treatment     constr
_refine_ls_weighting_scheme     calc
_refine_ls_weighting_details
                 'calc w=1/[\s^2^(Fo^2^)+(0.0707P)^2^] where P=(Fo^2^+2Fc^2^)/3'
_atom_sites_solution_hydrogens     geom
_atom_sites_solution_primary     direct
_atom_sites_solution_secondary     difmap
_refine_ls_shift/su_max     0.000
_refine_ls_shift/su_mean     0.000
_refine_diff_density_max     0.184
_refine_diff_density_min     -0.186
loop_
    _atom_type_symbol
    _atom_type_description
    _atom_type_scat_dispersion_real
    _atom_type_scat_dispersion_imag
    _atom_type_scat_source
    'C' 'C' 0.0033 0.0016
                         'International Tables Vol C Tables 4.2.6.8 and 6.1.1.4'
    'H' 'H' 0.0000 0.0000
                         'International Tables Vol C Tables 4.2.6.8 and 6.1.1.4'
    'N' 'N' 0.0061 0.0033
                         'International Tables Vol C Tables 4.2.6.8 and 6.1.1.4'
    'O' 'O' 0.0106 0.0060
                         'International Tables Vol C Tables 4.2.6.8 and 6.1.1.4'
_computing_data_collection     'APEX2 (Bruker, 2009)'
_computing_cell_refinement     'SAINT (Bruker, 2009)'
_computing_data_reduction     'SAINT (Bruker, 2009)'
_computing_structure_solution     'SHELXS97 (Sheldrick, 2008)'
_computing_structure_refinement     'SHELXL97 (Sheldrick, 2008)'
_computing_molecular_graphics
                  'ORTEP-3 for Windows (Farrugia, 1997) and PLATON (Spek, 2009)'
_computing_publication_material
;
WinGX (Farrugia, 1999) and PLATON (Spek, 2009)
;
loop_
    _atom_site_type_symbol
    _atom_site_label
    _atom_site_fract_x
    _atom_site_fract_y
    _atom_site_fract_z
    _atom_site_U_iso_or_equiv
    _atom_site_thermal_displace_type
    _atom_site_calc_flag
    _atom_site_refinement_flags
    _atom_site_occupancy
    _atom_site_disorder_assembly
    _atom_site_disorder_group
    O O1 1.3551(3) 0.2256(4) -0.0544(3) 0.0602(11) Uani . . 1.000 . -16
    O O2 0.6416(3) 0.3801(5) 0.3319(3) 0.0829(16) Uani . . 1.000 . -16
    O O3 0.2888(3) 0.8958(5) 0.3399(3) 0.0884(14) Uani . . 1.000 . -16
    N N1 0.5373(4) 0.6801(5) 0.3199(3) 0.0609(14) Uani . . 1.000 . -16
    C C1 0.9024(4) 0.5452(6) 0.2733(3) 0.0465(16) Uani . . 1.000 . -16
    C C2 0.9648(4) 0.6297(6) 0.1868(3) 0.0460(14) Uani . . 1.000 . -16
    C C3 1.0673(4) 0.5277(6) 0.1281(3) 0.0425(14) Uani . . 1.000 . -16
    C C4 1.1077(4) 0.3316(6) 0.1603(3) 0.0436(16) Uani . . 1.000 . -16
    C C5 1.0438(4) 0.2470(6) 0.2511(4) 0.0513(14) Uani . . 1.000 . -16
    C C6 0.9445(4) 0.3484(6) 0.3041(4) 0.0530(17) Uani . . 1.000 . -16
    C C7 1.1283(4) 0.6141(7) 0.0367(4) 0.0511(14) Uani . . 1.000 . -16
    C C8 1.2234(4) 0.5100(7) -0.0192(3) 0.0533(17) Uani . . 1.000 . -16
    C C9 1.2619(4) 0.3142(7) 0.0120(4) 0.0496(16) Uani . . 1.000 . -16
    C C10 1.2068(4) 0.2259(6) 0.1004(3) 0.0482(14) Uani . . 1.000 . -16
    C C11 1.3915(5) 0.0220(7) -0.0360(5) 0.081(2) Uani . . 1.000 . -16
    C C12 0.7953(4) 0.6652(7) 0.3314(4) 0.0522(16) Uani . . 1.000 . -16
    C C13 0.8407(5) 0.7042(9) 0.4502(4) 0.079(2) Uani . . 1.000 . -16
    C C14 0.6520(4) 0.5624(7) 0.3276(4) 0.0573(19) Uani . . 1.000 . -16
    C C15 0.3990(4) 0.5883(8) 0.3042(5) 0.083(2) Uani . . 1.000 . -16
    C C16 0.2948(5) 0.6889(8) 0.3671(5) 0.074(2) Uani . . 1.000 . -16
    C C17 0.4198(5) 0.9877(8) 0.3664(6) 0.093(3) Uani . . 1.000 . -16
    C C18 0.5324(5) 0.8992(7) 0.3048(5) 0.076(2) Uani . . 1.000 . -16
    H H2 0.93901 0.75949 0.16555 0.0550 Uiso . . 1.000 . -16
    H H5 1.07044 0.11908 0.27494 0.0613 Uiso . . 1.000 . -16
    H H6 0.90287 0.28688 0.36230 0.0634 Uiso . . 1.000 . -16
    H H7 1.10287 0.74354 0.01461 0.0612 Uiso . . 1.000 . -16
    H H8 1.26357 0.56916 -0.07875 0.0638 Uiso . . 1.000 . -16
    H H10 1.23423 0.09657 0.12116 0.0575 Uiso . . 1.000 . -16
    H H11A 1.43560 0.00846 0.03477 0.1220 Uiso . . 1.000 . -16
    H H11B 1.45462 -0.02119 -0.08983 0.1220 Uiso . . 1.000 . -16
    H H11C 1.30890 -0.05985 -0.04048 0.1220 Uiso . . 1.000 . -16
    H H12 0.78519 0.79615 0.29504 0.0627 Uiso . . 1.000 . -16
    H H13A 0.84608 0.57838 0.48862 0.1191 Uiso . . 1.000 . -16
    H H13B 0.77382 0.79042 0.48299 0.1191 Uiso . . 1.000 . -16
    H H13C 0.93047 0.76826 0.45328 0.1191 Uiso . . 1.000 . -16
    H H15A 0.37086 0.59422 0.22793 0.0991 Uiso . . 1.000 . -16
    H H15B 0.40414 0.44741 0.32518 0.0991 Uiso . . 1.000 . -16
    H H16A 0.20434 0.62728 0.35244 0.0888 Uiso . . 1.000 . -16
    H H16B 0.31828 0.67402 0.44387 0.0888 Uiso . . 1.000 . -16
    H H17A 0.44130 0.97154 0.44335 0.1111 Uiso . . 1.000 . -16
    H H17B 0.41381 1.13106 0.35108 0.1111 Uiso . . 1.000 . -16
    H H18A 0.51725 0.92988 0.22838 0.0903 Uiso . . 1.000 . -16
    H H18B 0.62088 0.95783 0.32891 0.0903 Uiso . . 1.000 . -16
loop_
    _atom_site_aniso_label
    _atom_site_aniso_U_11
    _atom_site_aniso_U_22
    _atom_site_aniso_U_33
    _atom_site_aniso_U_12
    _atom_site_aniso_U_13
    _atom_site_aniso_U_23
    O1 0.0555(18) 0.053(2) 0.073(2) 0.0001(15) 0.0157(16) -0.0012(16)
    O2 0.052(2) 0.039(2) 0.158(4) 0.0020(15) 0.009(2) 0.000(2)
    O3 0.062(2) 0.056(2) 0.147(3) 0.0147(17) 0.002(2) 0.007(2)
    N1 0.044(2) 0.037(2) 0.102(3) 0.0007(17) 0.007(2) -0.0035(19)
    C1 0.036(2) 0.050(3) 0.053(3) 0.000(2) -0.004(2) -0.003(2)
    C2 0.040(2) 0.037(2) 0.060(3) -0.0007(19) -0.010(2) 0.003(2)
    C3 0.037(2) 0.042(2) 0.048(3) 0.0008(19) -0.0062(19) 0.0000(19)
    C4 0.036(2) 0.046(3) 0.048(3) -0.0011(18) -0.007(2) 0.004(2)
    C5 0.048(2) 0.038(2) 0.068(3) 0.0066(19) 0.003(2) 0.008(2)
    C6 0.054(3) 0.050(3) 0.055(3) 0.004(2) 0.001(2) 0.010(2)
    C7 0.046(2) 0.040(2) 0.067(3) -0.004(2) -0.003(2) 0.007(2)
    C8 0.052(3) 0.054(3) 0.054(3) -0.009(2) 0.004(2) 0.006(2)
    C9 0.044(2) 0.049(3) 0.056(3) -0.006(2) 0.003(2) -0.009(2)
    C10 0.042(2) 0.044(2) 0.058(3) 0.0044(19) -0.004(2) 0.001(2)
    C11 0.079(4) 0.063(4) 0.104(4) 0.026(3) 0.037(3) 0.016(3)
    C12 0.042(2) 0.049(3) 0.066(3) 0.002(2) 0.007(2) -0.004(2)
    C13 0.064(3) 0.099(4) 0.075(4) -0.007(3) 0.000(3) -0.029(3)
    C14 0.048(3) 0.043(3) 0.081(4) 0.001(2) 0.004(2) -0.003(2)
    C15 0.044(3) 0.060(4) 0.144(5) -0.004(2) 0.002(3) -0.012(3)
    C16 0.046(3) 0.065(4) 0.111(4) -0.001(3) -0.001(3) 0.003(3)
    C17 0.067(4) 0.048(3) 0.165(6) 0.000(3) 0.023(4) -0.010(4)
    C18 0.062(3) 0.047(3) 0.119(5) 0.007(2) 0.023(3) 0.012(3)
_geom_special_details
;
Bond distances, angles <i>etc</i>. have been calculated using the rounded
fractional coordinates. All su's are estimated from the variances of the
(full) variance-covariance matrix. The cell e.s.d.'s are taken into account in
the estimation of distances, angles and torsion angles
;
loop_
    _geom_bond_atom_site_label_1
    _geom_bond_atom_site_label_2
    _geom_bond_site_symmetry_1
    _geom_bond_site_symmetry_2
    _geom_bond_distance
    _geom_bond_publ_flag
    O1 C9 . . 1.369(5) no
    O1 C11 . . 1.410(5) no
    O2 C14 . . 1.214(6) no
    O3 C16 . . 1.413(6) no
    O3 C17 . . 1.423(6) no
    N1 C14 . . 1.349(6) no
    N1 C15 . . 1.466(6) no
    N1 C18 . . 1.465(6) no
    C1 C2 . . 1.364(5) no
    C1 C6 . . 1.413(6) no
    C1 C12 . . 1.503(6) no
    C2 C3 . . 1.416(5) no
    C3 C4 . . 1.409(6) no
    C3 C7 . . 1.412(6) no
    C4 C5 . . 1.414(6) no
    C4 C10 . . 1.413(5) no
    C5 C6 . . 1.355(6) no
    C7 C8 . . 1.354(6) no
    C8 C9 . . 1.400(6) no
    C9 C10 . . 1.363(6) no
    C12 C13 . . 1.535(7) no
    C12 C14 . . 1.534(6) no
    C15 C16 . . 1.452(7) no
    C17 C18 . . 1.467(8) no
    C2 H2 . . 0.9300 no
    C5 H5 . . 0.9300 no
    C6 H6 . . 0.9300 no
    C7 H7 . . 0.9300 no
    C8 H8 . . 0.9300 no
    C10 H10 . . 0.9300 no
    C11 H11A . . 0.9600 no
    C11 H11B . . 0.9600 no
    C11 H11C . . 0.9600 no
    C12 H12 . . 0.9800 no
    C13 H13A . . 0.9600 no
    C13 H13B . . 0.9600 no
    C13 H13C . . 0.9600 no
    C15 H15A . . 0.9700 no
    C15 H15B . . 0.9700 no
    C16 H16A . . 0.9700 no
    C16 H16B . . 0.9700 no
    C17 H17A . . 0.9700 no
    C17 H17B . . 0.9700 no
    C18 H18A . . 0.9700 no
    C18 H18B . . 0.9700 no
loop_
    _geom_angle_atom_site_label_1
    _geom_angle_atom_site_label_2
    _geom_angle_atom_site_label_3
    _geom_angle_site_symmetry_1
    _geom_angle_site_symmetry_2
    _geom_angle_site_symmetry_3
    _geom_angle
    _geom_angle_publ_flag
    C9 O1 C11 . . . 118.5(4) no
    C16 O3 C17 . . . 109.5(4) no
    C14 N1 C15 . . . 120.1(4) no
    C14 N1 C18 . . . 127.2(4) no
    C15 N1 C18 . . . 111.7(4) no
    C2 C1 C6 . . . 117.4(4) no
    C2 C1 C12 . . . 119.0(4) no
    C6 C1 C12 . . . 123.6(4) no
    C1 C2 C3 . . . 122.6(4) no
    C2 C3 C4 . . . 119.0(3) no
    C2 C3 C7 . . . 122.2(4) no
    C4 C3 C7 . . . 118.8(4) no
    C3 C4 C5 . . . 117.8(3) no
    C3 C4 C10 . . . 119.6(3) no
    C5 C4 C10 . . . 122.6(4) no
    C4 C5 C6 . . . 121.4(4) no
    C1 C6 C5 . . . 121.8(4) no
    C3 C7 C8 . . . 120.6(4) no
    C7 C8 C9 . . . 120.6(4) no
    O1 C9 C8 . . . 113.9(4) no
    O1 C9 C10 . . . 125.3(4) no
    C8 C9 C10 . . . 120.8(4) no
    C4 C10 C9 . . . 119.7(4) no
    C1 C12 C13 . . . 111.8(4) no
    C1 C12 C14 . . . 112.3(4) no
    C13 C12 C14 . . . 109.0(4) no
    O2 C14 N1 . . . 120.7(4) no
    O2 C14 C12 . . . 121.1(4) no
    N1 C14 C12 . . . 118.2(4) no
    N1 C15 C16 . . . 112.2(4) no
    O3 C16 C15 . . . 110.0(4) no
    O3 C17 C18 . . . 111.8(5) no
    N1 C18 C17 . . . 110.6(4) no
    C1 C2 H2 . . . 119.00 no
    C3 C2 H2 . . . 119.00 no
    C4 C5 H5 . . . 119.00 no
    C6 C5 H5 . . . 119.00 no
    C1 C6 H6 . . . 119.00 no
    C5 C6 H6 . . . 119.00 no
    C3 C7 H7 . . . 120.00 no
    C8 C7 H7 . . . 120.00 no
    C7 C8 H8 . . . 120.00 no
    C9 C8 H8 . . . 120.00 no
    C4 C10 H10 . . . 120.00 no
    C9 C10 H10 . . . 120.00 no
    O1 C11 H11A . . . 109.00 no
    O1 C11 H11B . . . 109.00 no
    O1 C11 H11C . . . 109.00 no
    H11A C11 H11B . . . 110.00 no
    H11A C11 H11C . . . 109.00 no
    H11B C11 H11C . . . 109.00 no
    C1 C12 H12 . . . 108.00 no
    C13 C12 H12 . . . 108.00 no
    C14 C12 H12 . . . 108.00 no
    C12 C13 H13A . . . 109.00 no
    C12 C13 H13B . . . 109.00 no
    C12 C13 H13C . . . 109.00 no
    H13A C13 H13B . . . 109.00 no
    H13A C13 H13C . . . 110.00 no
    H13B C13 H13C . . . 109.00 no
    N1 C15 H15A . . . 109.00 no
    N1 C15 H15B . . . 109.00 no
    C16 C15 H15A . . . 109.00 no
    C16 C15 H15B . . . 109.00 no
    H15A C15 H15B . . . 108.00 no
    O3 C16 H16A . . . 110.00 no
    O3 C16 H16B . . . 110.00 no
    C15 C16 H16A . . . 110.00 no
    C15 C16 H16B . . . 110.00 no
    H16A C16 H16B . . . 108.00 no
    O3 C17 H17A . . . 109.00 no
    O3 C17 H17B . . . 109.00 no
    C18 C17 H17A . . . 109.00 no
    C18 C17 H17B . . . 109.00 no
    H17A C17 H17B . . . 108.00 no
    N1 C18 H18A . . . 110.00 no
    N1 C18 H18B . . . 110.00 no
    C17 C18 H18A . . . 110.00 no
    C17 C18 H18B . . . 110.00 no
    H18A C18 H18B . . . 108.00 no
loop_
    _geom_torsion_atom_site_label_1
    _geom_torsion_atom_site_label_2
    _geom_torsion_atom_site_label_3
    _geom_torsion_atom_site_label_4
    _geom_torsion_site_symmetry_1
    _geom_torsion_site_symmetry_2
    _geom_torsion_site_symmetry_3
    _geom_torsion_site_symmetry_4
    _geom_torsion
    _geom_torsion_publ_flag
    C11 O1 C9 C10 . . . . 4.6(6) no
    C11 O1 C9 C8 . . . . -174.5(4) no
    C17 O3 C16 C15 . . . . -62.1(6) no
    C16 O3 C17 C18 . . . . 61.9(6) no
    C18 N1 C15 C16 . . . . -50.5(6) no
    C14 N1 C15 C16 . . . . 140.2(5) no
    C18 N1 C14 O2 . . . . -174.4(5) no
    C18 N1 C14 C12 . . . . 5.9(7) no
    C15 N1 C14 O2 . . . . -7.0(7) no
    C15 N1 C18 C17 . . . . 48.5(6) no
    C14 N1 C18 C17 . . . . -143.2(5) no
    C15 N1 C14 C12 . . . . 173.4(4) no
    C6 C1 C12 C14 . . . . -61.7(5) no
    C6 C1 C2 C3 . . . . 0.4(6) no
    C2 C1 C12 C13 . . . . -118.0(4) no
    C6 C1 C12 C13 . . . . 61.1(5) no
    C12 C1 C6 C5 . . . . -178.4(4) no
    C2 C1 C12 C14 . . . . 119.2(4) no
    C2 C1 C6 C5 . . . . 0.7(6) no
    C12 C1 C2 C3 . . . . 179.6(4) no
    C1 C2 C3 C7 . . . . 178.1(4) no
    C1 C2 C3 C4 . . . . -0.5(6) no
    C4 C3 C7 C8 . . . . 0.3(6) no
    C7 C3 C4 C10 . . . . -0.5(6) no
    C2 C3 C7 C8 . . . . -178.3(4) no
    C7 C3 C4 C5 . . . . -179.1(4) no
    C2 C3 C4 C5 . . . . -0.5(6) no
    C2 C3 C4 C10 . . . . 178.1(4) no
    C3 C4 C5 C6 . . . . 1.6(6) no
    C3 C4 C10 C9 . . . . -0.2(6) no
    C5 C4 C10 C9 . . . . 178.3(4) no
    C10 C4 C5 C6 . . . . -177.0(4) no
    C4 C5 C6 C1 . . . . -1.7(7) no
    C3 C7 C8 C9 . . . . 0.6(6) no
    C7 C8 C9 C10 . . . . -1.4(6) no
    C7 C8 C9 O1 . . . . 177.8(4) no
    O1 C9 C10 C4 . . . . -177.9(4) no
    C8 C9 C10 C4 . . . . 1.1(6) no
    C13 C12 C14 N1 . . . . 91.2(5) no
    C13 C12 C14 O2 . . . . -88.5(6) no
    C1 C12 C14 N1 . . . . -144.5(4) no
    C1 C12 C14 O2 . . . . 35.8(6) no
    N1 C15 C16 O3 . . . . 57.1(6) no
    O3 C17 C18 N1 . . . . -54.8(6) no
loop_
    _geom_hbond_atom_site_label_D
    _geom_hbond_atom_site_label_H
    _geom_hbond_atom_site_label_A
    _geom_hbond_site_symmetry_A
    _geom_hbond_distance_DH
    _geom_hbond_distance_HA
    _geom_hbond_distance_DA
    _geom_hbond_angle_DHA
    _geom_hbond_publ_flag
    C7 H7 Cg3 2_755 0.93 2.98 3.679(5) 133 yes
    C15 H15A Cg3 1_455 0.97 2.95 3.756(5) 141 yes
    C16 H16A Cg2 1_455 0.97 2.79 3.675(5) 153 yes
_iucr_refine_instructions_details
;
TITL NU40_0m in P2(1)
CELL 0.71073 9.5947 6.6293 12.3401 90.000 92.221 90.000
ZERR 2.00 0.0015 0.0008 0.0021 0.000 0.005 0.000
LATT -1
SYMM -x, y+1/2, -z
SFAC C  H  N  O
UNIT 36  42  2  6
L.S. 20
OMIT -3 52
merg 4
ACTA
BOND $H
HTAB
CONF
LIST 4
FMAP 2
PLAN 10
TEMP 23.000
WGHT    0.066800    0.004900
EXTI    0.017529
FVAR       0.33969
C1    1    0.902453    0.545159    0.273233    11.00000    0.03644    0.05062 =
         0.05371   -0.00273   -0.00373    0.00029
C2    1    0.964856    0.629733    0.186790    11.00000    0.04019    0.03736 =
         0.05997    0.00292   -0.01023   -0.00068
AFIX  43
H2    2    0.939091    0.759510    0.165559    11.00000   -1.20000
AFIX   0
C3    1    1.067270    0.527667    0.128167    11.00000    0.03753    0.04209 =
         0.04824    0.00009   -0.00621    0.00064
C4    1    1.107665    0.331598    0.160354    11.00000    0.03616    0.04617 =
         0.04784    0.00419   -0.00711   -0.00109
C5    1    1.043787    0.247015    0.251077    11.00000    0.04779    0.03854 =
         0.06812    0.00831    0.00233    0.00668
AFIX  43
H5    2    1.070452    0.119123    0.274905    11.00000   -1.20000
AFIX   0
C6    1    0.944487    0.348433    0.304056    11.00000    0.05414    0.04994 =
         0.05575    0.00978    0.00091    0.00439
AFIX  43
H6    2    0.902855    0.286884    0.362301    11.00000   -1.20000
AFIX   0
C7    1    1.128252    0.614034    0.036672    11.00000    0.04622    0.03993 =
         0.06767    0.00662   -0.00285   -0.00400
AFIX  43
H7    2    1.102808    0.743477    0.014614    11.00000   -1.20000
AFIX   0
C8    1    1.223383    0.510011   -0.019155    11.00000    0.05202    0.05396 =
         0.05472    0.00593    0.00400   -0.00948
AFIX  43
H8    2    1.263518    0.569185   -0.078747    11.00000   -1.20000
AFIX   0
C9    1    1.261866    0.314261    0.012000    11.00000    0.04457    0.04857 =
         0.05657   -0.00886    0.00254   -0.00603
C10   1    1.206730    0.225928    0.100378    11.00000    0.04181    0.04395 =
         0.05886    0.00064   -0.00362    0.00433
AFIX  43
H10   2    1.234196    0.096600    0.121137    11.00000   -1.20000
AFIX   0
C11   1    1.391484    0.022006   -0.035976    11.00000    0.08005    0.06366 =
         0.10459    0.01638    0.03719    0.02623
AFIX 137
H11A  2    1.435875    0.008557    0.034718    11.00000   -1.50000
H11B  2    1.454445   -0.021312   -0.089915    11.00000   -1.50000
H11C  2    1.308901   -0.059819   -0.040225    11.00000   -1.50000
AFIX   0
C12   1    0.795264    0.665187    0.331396    11.00000    0.04267    0.04884 =
         0.06636   -0.00411    0.00645    0.00183
AFIX  13
H12   2    0.785200    0.796108    0.295050    11.00000   -1.20000
AFIX   0
C13   1    0.840629    0.704200    0.450192    11.00000    0.06470    0.09965 =
         0.07581   -0.02899    0.00019   -0.00666
AFIX 137
H13A  2    0.846132    0.578353    0.488608    11.00000   -1.50000
H13B  2    0.773734    0.790291    0.482989    11.00000   -1.50000
H13C  2    0.930395    0.768358    0.453280    11.00000   -1.50000
AFIX   0
C14   1    0.652076    0.562447    0.327557    11.00000    0.04811    0.04352 =
         0.08066   -0.00303    0.00412    0.00121
C15   1    0.399049    0.588354    0.304324    11.00000    0.04411    0.06070 =
         0.14475   -0.01151    0.00241   -0.00420
AFIX  23
H15A  2    0.370908    0.594064    0.228035    11.00000   -1.20000
H15B  2    0.404171    0.447502    0.325392    11.00000   -1.20000
AFIX   0
C16   1    0.294794    0.688950    0.367068    11.00000    0.04684    0.06518 =
         0.11134    0.00340   -0.00091   -0.00095
AFIX  23
H16A  2    0.204353    0.627315    0.352298    11.00000   -1.20000
H16B  2    0.318151    0.674044    0.443833    11.00000   -1.20000
AFIX   0
C17   1    0.419804    0.987641    0.366306    11.00000    0.06692    0.04849 =
         0.16617   -0.00998    0.02237    0.00029
AFIX  23
H17A  2    0.441321    0.971576    0.443275    11.00000   -1.20000
H17B  2    0.413837    1.130942    0.350933    11.00000   -1.20000
AFIX   0
C18   1    0.532355    0.899224    0.304857    11.00000    0.06221    0.04716 =
         0.11964    0.01171    0.02370    0.00675
AFIX  23
H18A  2    0.517304    0.929857    0.228434    11.00000   -1.20000
H18B  2    0.620831    0.957836    0.329019    11.00000   -1.20000
AFIX   0
N1    3    0.537297    0.680165    0.319984    11.00000    0.04481    0.03699 =
         0.10224   -0.00345    0.00686    0.00072
O1    4    1.355094    0.225619   -0.054351    11.00000    0.05601    0.05355 =
         0.07310   -0.00128    0.01580    0.00014
O2    4    0.641604    0.380104    0.331912    11.00000    0.05223    0.03929 =
         0.15825    0.00033    0.00894    0.00202
O3    4    0.288777    0.895742    0.339925    11.00000    0.06266    0.05617 =
         0.14754    0.00745    0.00159    0.01480
HKLF 4 1 1 0 0 0 1 0 0 0 1
REM  NU40_0m in P2(1)
REM R1 =  0.0522 for   1029 Fo > 4sig(Fo)  and  0.0947 for all   1681 data
REM    202 parameters refined using      1 restraints
END
WGHT      0.0668      0.0049
REM Highest difference peak  0.180,  deepest hole -0.140,  1-sigma level  0.034
Q1    1   0.5462  0.6501  0.4020  11.00000  0.05    0.18
Q2    1   0.4620  1.0109  0.2655  11.00000  0.05    0.16
Q3    1   0.4055  0.6047  0.4033  11.00000  0.05    0.16
Q4    1   0.3679  1.1119  0.2783  11.00000  0.05    0.13
Q5    1   1.1211  0.4583  0.1648  11.00000  0.05    0.13
Q6    1   1.3537  0.5694 -0.1215  11.00000  0.05    0.13
Q7    1   0.4520  1.1302  0.2602  11.00000  0.05    0.13
Q8    1   0.5289  0.7865  0.2905  11.00000  0.05    0.12
Q9    1   0.5331  0.9140  0.3983  11.00000  0.05    0.12
Q10   1   1.0605  0.6038  0.1877  11.00000  0.05    0.12
;
