# Supplementary material for: 2-(6-Meth­oxy­naphthalen-2-yl)-1-(morpholin-4-yl)propan-1-one
Source: Acta Crystallogr Sect E Struct Rep Online. 2012 Aug 4;68(Pt 9):o2636. doi: 10.1107/S1600536812034083 (PMC3435663; doi:10.1107/S1600536812034083)
Supplement: Supplementary file 2 [file e-68-o2636-Isup2.hkl]

#
# h,k,l, Fc-squared, Fo-squared, sigma(Fo-squared) and status flag
#
data_I
_shelx_title ' NU40_0m in P2(1)'
_shelx_refln_list_code          4
_shelx_F_calc_maximum       98.04
_exptl_crystal_F_000       320.00
_reflns_d_resolution_high  0.8107
 
loop_
 _symmetry_equiv_pos_as_xyz
 'x, y, z'
 '-x, y+1/2, -z'
 
_cell_length_a     9.5947
_cell_length_b     6.6293
_cell_length_c    12.3401
_cell_angle_alpha  90.000
_cell_angle_beta   92.221
_cell_angle_gamma  90.000
 
_shelx_F_squared_multiplier     1.000
 
loop_
 _refln_index_h
 _refln_index_k
 _refln_index_l
 _refln_F_squared_calc
 _refln_F_squared_meas
 _refln_F_squared_sigma
 _refln_observed_status
   1   0   0       34.52       34.91      1.00 o
   2   0   0       11.89        8.83      0.95 o
   3   0   0      293.03      285.92      5.38 o
   4   0   0      232.43      230.95      5.69 o
   5   0   0        2.76       -0.04      1.50 o
   6   0   0       72.85       80.87      5.05 o
   7   0   0      130.47      144.44      7.48 o
   8   0   0        1.17       -1.13      2.61 o
   9   0   0        0.07        1.97      3.42 o
  10   0   0        1.04        1.93      3.16 o
  11   0   0        0.56        4.08      3.72 o
   1   1   0     1315.61     1238.91     11.81 o
   2   1   0     1212.27     1170.56     11.90 o
   3   1   0      329.34      304.76      4.10 o
   4   1   0      378.22      400.30      6.48 o
   5   1   0      120.03      141.05      3.82 o
   6   1   0      104.50      105.78      4.79 o
   7   1   0       83.63       86.30      4.95 o
   8   1   0       64.81       68.54      4.45 o
   9   1   0       24.31       33.53      3.63 o
  10   1   0        0.71        3.97      2.52 o
  11   1   0        1.76        3.18      4.03 o
   0   2   0      426.77      394.51      9.73 o
   1   2   0      583.12      540.29      6.26 o
   2   2   0      163.75      161.07      3.59 o
   3   2   0      133.04      139.81      2.57 o
   4   2   0      159.21      173.87      3.45 o
   5   2   0      143.18      171.54      4.36 o
   6   2   0      103.18       99.65      5.26 o
   7   2   0        0.72       -0.13      1.53 o
   8   2   0        6.33        3.77      2.00 o
   9   2   0        3.77        1.36      1.98 o
  10   2   0        7.37       10.06      2.90 o
  11   2   0        8.05       -1.70      2.80 o
   1   3   0      777.29      790.74      9.01 o
   2   3   0       66.88       61.04      3.31 o
   3   3   0        6.17        5.59      1.00 o
   4   3   0       11.16       10.43      1.59 o
   5   3   0       47.75       48.53      2.33 o
   6   3   0      255.04      261.15      7.46 o
   7   3   0      144.72      139.18      6.66 o
   8   3   0       18.79       18.03      2.89 o
   9   3   0        5.88       14.56      5.56 o
  10   3   0        1.82       -0.19      2.69 o
  11   3   0        0.95        1.63      3.02 o
   0   4   0       15.35       17.54      2.27 o
   1   4   0      202.30      243.18      4.25 o
   2   4   0        9.72       11.20      1.15 o
   3   4   0       20.88       20.02      1.44 o
   4   4   0       76.12       72.06      2.41 o
   5   4   0       51.41       52.00      2.55 o
   6   4   0      112.41      109.81      4.44 o
   7   4   0       22.14       21.85      3.35 o
   8   4   0       26.75       26.91      3.77 o
   9   4   0        0.57        1.19      2.83 o
  10   4   0        0.17       -1.00      3.03 o
   1   5   0       38.75       36.61      4.54 o
   2   5   0       22.59       19.58      2.85 o
   3   5   0      118.69      118.77      3.00 o
   4   5   0      244.70      226.05      5.99 o
   5   5   0       36.06       34.29      2.85 o
   6   5   0       11.97        7.52      2.53 o
   7   5   0        1.16       -0.68      2.06 o
   8   5   0        2.23        1.03      2.45 o
   9   5   0        1.75        4.22      3.04 o
   0   6   0      139.54      100.94     16.41 o
   1   6   0       24.19       23.20      4.72 o
   2   6   0        2.78        2.27      2.21 o
   3   6   0       27.25       33.02      4.08 o
   4   6   0       13.23       16.46      3.10 o
   5   6   0        1.14       -1.72      2.04 o
   6   6   0       17.93       20.63      3.45 o
   7   6   0       24.21       24.86     11.10 o
   8   6   0        2.48        2.76      2.67 o
   1   7   0       20.24        2.84      5.37 o
   2   7   0        6.87        6.66      2.49 o
   3   7   0        3.84        4.18      4.21 o
   4   7   0        3.51        6.88      6.54 o
   5   7   0       21.89       28.24      8.43 o
   6   7   0       15.59       20.28      5.71 o
   0   8   0        6.11       -1.32      7.11 o
   1   8   0        4.99        6.76      6.48 o
   2   8   0        2.59       -6.68      5.55 o
 -11   0   1        0.06       -1.68      2.84 o
 -10   0   1        1.23        0.82      3.16 o
  -9   0   1       39.93       43.90      5.77 o
  -8   0   1      424.42      423.56     15.05 o
  -7   0   1      306.73      314.84     12.42 o
  -6   0   1      263.79      270.27      8.59 o
  -5   0   1       94.12       84.71      9.21 o
  -4   0   1       17.77       17.90      2.03 o
  -3   0   1      189.83      174.08      4.31 o
  -2   0   1       24.04       23.91      1.44 o
  -1   0   1      558.51      535.06      8.55 o
   0   0   1      153.01      135.32      2.45 o
   1   0   1      744.03      730.80     10.60 o
   2   0   1      180.63      196.82      3.52 o
   3   0   1      248.64      255.53      5.57 o
   4   0   1       38.57       38.03      2.88 o
   5   0   1        8.49       12.28      2.84 o
   6   0   1        0.00       -0.72      1.78 o
   7   0   1        4.20        2.01      2.13 o
   8   0   1       36.07       37.59      5.12 o
   9   0   1      137.89      157.69     10.42 o
  10   0   1        6.48        0.40      3.22 o
  11   0   1        6.14        8.46      4.05 o
 -11   1   1        9.86        9.56      3.65 o
 -10   1   1        2.62        2.98      2.25 o
  -9   1   1        0.03       -2.10      1.79 o
  -8   1   1       24.75       20.63      2.82 o
  -7   1   1       80.45       81.38      5.96 o
  -6   1   1      108.17      113.66      4.33 o
  -5   1   1        7.10        8.92      1.65 o
  -4   1   1     1317.52     1421.31     19.39 o
  -3   1   1      480.87      484.86      6.07 o
  -2   1   1     1255.07     1209.33     12.13 o
  -1   1   1      101.36       84.70      1.41 o
   0   1   1     3078.53     2799.21     27.04 o
   1   1   1     5827.40     5445.60     49.64 o
   2   1   1     1319.18     1303.64     13.25 o
   3   1   1      184.31      157.60      2.85 o
   4   1   1      369.83      345.76      6.43 o
   5   1   1       31.83       26.81      1.82 o
   6   1   1       19.88       24.17      2.84 o
   7   1   1      207.37      204.78      8.92 o
   8   1   1        7.89        7.34      2.52 o
   9   1   1        1.26        1.08      1.98 o
  10   1   1        4.42        7.17      2.72 o
  11   1   1        0.73        0.06      2.65 o
 -11   2   1       23.74       27.15      4.11 o
 -10   2   1       12.09       15.44      2.55 o
  -9   2   1       11.65        8.62      2.20 o
  -8   2   1        3.35        0.00      1.80 o
  -7   2   1       14.92       15.93      2.39 o
  -6   2   1       59.73       65.35      3.86 o
  -5   2   1       17.46       21.78      2.88 o
  -4   2   1       53.20       56.39      2.50 o
  -3   2   1      288.37      282.26      3.95 o
  -2   2   1       77.45       76.43      1.93 o
  -1   2   1       77.88       71.47      1.55 o
   0   2   1       95.17       96.94      1.70 o
   1   2   1      226.08      216.39      2.81 o
   2   2   1      470.76      475.79      5.12 o
   3   2   1      220.46      228.87      3.70 o
   4   2   1      233.43      258.73      4.78 o
   5   2   1       21.18       23.81      3.20 o
   6   2   1       29.89       32.80      2.66 o
   7   2   1        0.99        0.18      1.54 o
   8   2   1       22.17       25.77      3.10 o
   9   2   1        2.84        4.14      2.31 o
  10   2   1        3.09        3.43      2.49 o
  11   2   1        0.27       -2.92      2.62 o
 -11   3   1        3.65        4.17      2.99 o
 -10   3   1        2.33        2.36      2.37 o
  -9   3   1        8.28        9.04      2.58 o
  -8   3   1       16.55       17.22      2.59 o
  -7   3   1       12.38       14.13      1.86 o
  -6   3   1       64.12       67.75      4.19 o
  -5   3   1       38.02       36.77      2.01 o
  -4   3   1        6.24        7.28      1.24 o
  -3   3   1       19.02       19.94      1.32 o
  -2   3   1       21.33       22.25      1.17 o
  -1   3   1       59.09       69.30      3.26 o
   0   3   1     1170.84     1193.81     12.62 o
   1   3   1      177.95      212.41      2.83 o
   2   3   1      157.73      147.54      2.40 o
   3   3   1       15.41       15.88      1.17 o
   4   3   1       37.03       34.51      1.71 o
   5   3   1       22.27       26.14      2.03 o
   6   3   1       26.70       32.26      2.71 o
   7   3   1        8.87        7.83      2.03 o
   8   3   1       45.87       44.65      3.90 o
   9   3   1       15.14        9.83      3.12 o
  10   3   1        8.32        8.38      3.32 o
 -10   4   1        0.29        4.25      3.13 o
  -9   4   1        4.01        3.89      2.36 o
  -8   4   1        5.76        4.14      2.77 o
  -7   4   1       25.45       22.91      2.89 o
  -6   4   1       92.82       84.48      4.09 o
  -5   4   1      125.99      120.70      3.97 o
  -4   4   1       32.97       31.02      1.85 o
  -3   4   1      220.11      191.57      3.88 o
  -2   4   1       44.20       42.37      2.39 o
  -1   4   1       37.71       41.02      2.05 o
   0   4   1      372.37      415.86      7.41 o
   1   4   1       89.05       91.45      2.40 o
   2   4   1       65.62       64.90      2.28 o
   3   4   1      101.13      109.73      2.44 o
   4   4   1      178.05      182.74      4.55 o
   5   4   1       54.32       58.56      3.19 o
   6   4   1       82.93       91.16      5.15 o
   7   4   1      251.65      228.35      7.88 o
   8   4   1        2.15       -1.27      2.70 o
   9   4   1       17.49       20.51      3.84 o
  10   4   1        1.32        0.00      4.61 o
  -9   5   1        0.10        2.93      2.82 o
  -8   5   1        4.83        6.40      2.82 o
  -7   5   1        6.69        4.78      3.84 o
  -6   5   1        4.99        3.91      2.17 o
  -5   5   1      302.38      292.11      8.50 o
  -4   5   1      369.18      374.69      8.18 o
  -3   5   1       38.98       41.00      1.94 o
  -2   5   1       30.51       32.17      2.19 o
  -1   5   1        4.20        1.76      2.10 o
   0   5   1       30.02       31.57      3.36 o
   1   5   1        8.74        7.77      1.01 o
   2   5   1       40.89       44.47      1.90 o
   3   5   1       35.12       35.90      2.37 o
   4   5   1       22.04       21.56      2.60 o
   5   5   1        4.65        3.85      2.26 o
   6   5   1        7.15        6.65      3.17 o
   7   5   1        5.97        7.67      2.91 o
   8   5   1        5.73        1.31      3.17 o
   9   5   1        2.55        2.06      3.63 o
  -8   6   1        2.84        8.08      8.69 o
  -7   6   1       10.14        4.72      3.34 o
  -6   6   1       26.14       32.33      3.92 o
  -5   6   1       81.00       71.91      5.05 o
  -4   6   1        3.89        1.61      1.80 o
  -3   6   1       38.58       37.07      4.42 o
  -2   6   1       31.75       29.07      3.69 o
  -1   6   1       12.56       13.24      2.66 o
   0   6   1        7.49        7.62      2.45 o
   1   6   1        5.04        5.58      1.41 o
   2   6   1        9.91        9.57      2.13 o
   3   6   1       23.14       25.55      4.96 o
   4   6   1        4.07        7.85      1.92 o
   5   6   1        6.96        6.25      2.07 o
   6   6   1        7.14        4.19      2.52 o
   7   6   1       21.88       25.12      4.04 o
  -6   7   1       10.09        6.06      4.92 o
  -5   7   1        0.93        9.74      4.74 o
  -4   7   1       10.94        7.11      3.86 o
  -3   7   1        1.05        0.78      2.89 o
  -2   7   1        3.61        1.34      2.58 o
  -1   7   1        1.17        0.20      1.87 o
   0   7   1       15.80        7.90     11.50 o
   1   7   1       47.13       52.20      9.47 o
   2   7   1        2.20        3.17      2.34 o
   3   7   1        0.25        1.77      3.66 o
   4   7   1        0.26       -0.65      2.93 o
   5   7   1        2.84        4.52      4.06 o
   6   7   1       11.55       11.75      4.78 o
  -2   8   1        3.00        4.74      8.87 o
  -1   8   1        3.64        7.11      9.92 o
   0   8   1        5.68        3.43      6.31 o
   1   8   1        3.49        0.61      8.43 o
   2   8   1        2.60       16.33     11.76 o
 -11   0   2        1.95        1.24      3.54 o
 -10   0   2        9.57       10.84      3.28 o
  -9   0   2       14.99       15.10      3.29 o
  -8   0   2       82.99       73.31      5.41 o
  -7   0   2       71.76       64.68      4.92 o
  -6   0   2       43.69       42.16      3.65 o
  -5   0   2       19.59       21.36      2.48 o
  -4   0   2      182.93      178.03      5.56 o
  -3   0   2        5.81        5.81      1.23 o
  -2   0   2        6.22        5.70      0.89 o
  -1   0   2       75.11       76.83      2.27 o
   0   0   2      647.01      591.01     11.03 o
   1   0   2      449.04      495.60      8.37 o
   2   0   2     8947.55     8214.50    124.01 o
   3   0   2      989.39     1030.07     15.92 o
   4   0   2       15.72       20.00      2.17 o
   5   0   2      110.72      111.71      4.64 o
   6   0   2        7.30        5.46      2.12 o
   7   0   2        7.06        4.79      2.37 o
   8   0   2      480.34      481.36     16.90 o
   9   0   2        1.46        2.61      3.14 o
  10   0   2        0.20       -0.59      3.22 o
  11   0   2        0.05        4.86      3.72 o
 -11   1   2       19.72       22.80      3.15 o
 -10   1   2       79.42       80.43      4.60 o
  -9   1   2       23.11       26.06      2.81 o
  -8   1   2       49.05       53.61      3.97 o
  -7   1   2      152.36      148.69      4.79 o
  -6   1   2      107.29      102.01      5.48 o
  -5   1   2      172.01      196.68      4.49 o
  -4   1   2      291.59      294.08      4.77 o
  -3   1   2      164.23      151.47      3.60 o
  -2   1   2       29.70       23.15      1.11 o
  -1   1   2      826.02      821.20      9.25 o
   0   1   2     1215.87     1134.75     12.36 o
   1   1   2      791.94      827.03      8.98 o
   2   1   2     3563.70     3277.87     31.97 o
   3   1   2     1499.55     1500.52     17.59 o
   4   1   2      497.78      498.96      7.83 o
   5   1   2      189.03      179.07      4.71 o
   6   1   2       40.84       35.94      2.89 o
   7   1   2       40.58       41.06      3.55 o
   8   1   2       35.51       30.12      3.29 o
   9   1   2        2.70        2.19      2.08 o
  10   1   2       10.32       15.73      3.17 o
  11   1   2        4.07        4.10      3.04 o
 -11   2   2       36.32       38.36      4.57 o
 -10   2   2        7.26        5.98      2.44 o
  -9   2   2        8.70       10.73      2.49 o
  -8   2   2       14.05       12.20      2.01 o
  -7   2   2        7.44        7.47      1.62 o
  -6   2   2        6.00        4.93      1.39 o
  -5   2   2       13.06       11.99      2.47 o
  -4   2   2     1390.07     1466.20     21.20 o
  -3   2   2      360.46      394.65      5.74 o
  -2   2   2       61.81       63.57      2.64 o
  -1   2   2       12.84       11.66      0.61 o
   0   2   2       78.41       79.99      1.41 o
   1   2   2      252.51      259.47      3.29 o
   2   2   2      305.71      282.18      3.66 o
   3   2   2      135.60      142.01      3.14 o
   4   2   2      104.46      114.52      3.75 o
   5   2   2      156.94      163.71      4.81 o
   6   2   2       97.81       84.27      4.50 o
   7   2   2        6.14        5.68      1.83 o
   8   2   2        9.07        8.44      2.29 o
   9   2   2       11.24       13.74      2.80 o
  10   2   2        3.45        1.63      2.70 o
  11   2   2        0.09       -3.06      2.88 o
 -10   3   2        2.16        4.22      2.58 o
  -9   3   2        6.58        8.24      2.57 o
  -8   3   2       21.79       21.71      3.01 o
  -7   3   2        3.21        3.66      1.82 o
  -6   3   2       16.64       19.84      2.47 o
  -5   3   2      236.84      230.64      4.90 o
  -4   3   2       19.82       23.28      2.34 o
  -3   3   2       32.77       33.74      1.73 o
  -2   3   2       24.96       25.29      1.35 o
  -1   3   2       57.94       59.19      2.07 o
   0   3   2      309.14      311.94      4.37 o
   1   3   2      603.75      654.23      7.16 o
   2   3   2      138.97      152.40      4.25 o
   3   3   2       66.35       66.85      3.13 o
   4   3   2        1.26        2.13      1.00 o
   5   3   2        3.41        1.63      1.23 o
   6   3   2       13.22       20.72      2.87 o
   7   3   2       32.38       32.63      3.04 o
   8   3   2      143.09      155.97      9.97 o
   9   3   2       29.64       23.90      3.98 o
  10   3   2        0.90        1.47      3.08 o
 -10   4   2        0.60        0.53      3.46 o
  -9   4   2        9.30       11.89      3.25 o
  -8   4   2       16.87       16.34      3.17 o
  -7   4   2       10.27       10.84      2.64 o
  -6   4   2        8.83       10.58      2.14 o
  -5   4   2      107.13       98.25      7.18 o
  -4   4   2      693.27      661.29     12.72 o
  -3   4   2       12.57       13.15      1.25 o
  -2   4   2       38.97       37.04      1.80 o
  -1   4   2      169.16      159.79      4.31 o
   0   4   2      304.98      314.16      4.82 o
   1   4   2      197.74      202.30      5.40 o
   2   4   2      140.32      144.73      5.39 o
   3   4   2      187.99      193.95      5.33 o
   4   4   2       29.83       30.69      2.71 o
   5   4   2        9.76       10.74      1.86 o
   6   4   2        5.12        3.73      2.48 o
   7   4   2       63.36       55.96      4.80 o
   8   4   2       10.89        9.98      3.09 o
   9   4   2        3.56        1.89      3.29 o
  10   4   2        1.28       -1.25      3.31 o
  -9   5   2        0.29       -0.44      3.13 o
  -8   5   2       11.10       12.58      3.69 o
  -7   5   2        8.41        7.32      2.90 o
  -6   5   2        9.32       12.69      3.51 o
  -5   5   2       52.29       55.35      7.21 o
  -4   5   2       33.98       33.66      2.69 o
  -3   5   2      100.60      107.06      4.29 o
  -2   5   2       20.67       16.52      2.09 o
  -1   5   2        0.38        0.79      1.20 o
   0   5   2        5.57        3.29      1.75 o
   1   5   2       22.97       25.64      1.58 o
   2   5   2       11.89       11.24      1.47 o
   3   5   2       16.59       15.42      2.46 o
   4   5   2      229.30      239.84     11.43 o
   5   5   2      111.57      105.30      6.38 o
   6   5   2       12.18        6.69      2.73 o
   7   5   2       11.95       10.82      3.36 o
   8   5   2        1.13       -3.43      2.76 o
   9   5   2        0.58        6.13      3.92 o
  -7   6   2        3.64        6.58      3.07 o
  -6   6   2       26.32       28.00      6.41 o
  -5   6   2       47.57       43.98      3.94 o
  -4   6   2       11.85       11.43      3.60 o
  -3   6   2       56.24       50.99      5.63 o
  -2   6   2        3.16        8.59      6.10 o
  -1   6   2        4.27        2.97      3.91 o
   0   6   2       18.13       12.20      4.01 o
   1   6   2        9.46        6.81      1.56 o
   2   6   2       18.37       16.02      1.86 o
   3   6   2       20.53       27.57      3.66 o
   4   6   2        0.17       -2.80      1.93 o
   5   6   2       11.07       13.75      4.66 o
   6   6   2       11.75       14.59      3.49 o
   7   6   2       10.16       11.16      4.32 o
  -5   7   2        5.25        5.09      3.95 o
  -4   7   2       11.04       13.34      4.74 o
  -3   7   2        1.29        5.38      3.31 o
  -2   7   2        4.41        5.48      3.38 o
  -1   7   2        1.94        3.52      3.82 o
   0   7   2       21.60       23.27     11.24 o
   1   7   2       12.56       23.70     11.85 o
   2   7   2        6.77       -7.46      7.55 o
   3   7   2        0.34        0.56      3.60 o
   4   7   2        2.69        6.35      3.73 o
   5   7   2        6.87       11.33      3.35 o
  -1   8   2        3.58       -8.08      8.25 o
   0   8   2        2.63        0.18      9.04 o
   1   8   2        0.34       10.80     10.62 o
 -11   0   3       13.87       16.52      4.93 o
 -10   0   3        0.40       -4.01      2.67 o
  -9   0   3        9.85       14.91      5.62 o
  -8   0   3        1.91        0.07      5.18 o
  -7   0   3        6.02        6.70      3.34 o
  -6   0   3      156.54      141.51      7.43 o
  -5   0   3      242.98      229.70      8.69 o
  -4   0   3       10.30       11.06      7.42 o
  -3   0   3      255.25      242.98      5.63 o
  -2   0   3        7.77        5.67      1.13 o
  -1   0   3     2782.36     2726.53     41.23 o
   0   0   3     9611.89     8657.97    127.48 o
   1   0   3     4612.91     4248.37     63.44 o
   2   0   3     1712.07     1725.24     27.03 o
   3   0   3      177.75      179.57      5.73 o
   4   0   3       16.75       19.36      2.53 o
   5   0   3      115.25      105.54      7.30 o
   6   0   3       45.15       43.34      3.80 o
   7   0   3        2.83       -0.41      2.06 o
   8   0   3       44.88       42.37      5.54 o
   9   0   3       20.30       21.39     11.37 o
  10   0   3        0.30       -0.30      3.25 o
  11   0   3        0.04        1.45      3.62 o
 -11   1   3        9.21        7.95      4.41 o
 -10   1   3       52.55       58.78      5.02 o
  -9   1   3       24.04       23.07      3.25 o
  -8   1   3       63.40       57.66      3.84 o
  -7   1   3       11.43       14.40      2.34 o
  -6   1   3       63.62       65.23      3.85 o
  -5   1   3       75.82       76.11      4.62 o
  -4   1   3      852.39      933.57     14.58 o
  -3   1   3      321.11      316.59      5.06 o
  -2   1   3      513.74      467.39      6.07 o
  -1   1   3      214.65      201.61      3.11 o
   0   1   3      255.04      272.29      3.78 o
   1   1   3      822.08      795.85      9.31 o
   2   1   3      710.61      760.48      8.84 o
   3   1   3      824.79      796.03     10.33 o
   4   1   3      272.33      304.03      5.60 o
   5   1   3       76.56       79.23      2.99 o
   6   1   3       24.62       23.15      2.39 o
   7   1   3        0.59        0.58      1.56 o
   8   1   3       54.15       53.36      3.91 o
   9   1   3       25.10       27.16      4.29 o
  10   1   3        2.37       -0.18      2.27 o
  11   1   3        3.02        5.51      2.83 o
 -11   2   3       19.44       23.61      4.47 o
 -10   2   3       39.27       51.00      5.52 o
  -9   2   3       45.47       39.37      3.88 o
  -8   2   3        4.89        6.86      2.34 o
  -7   2   3        9.83        8.18      2.11 o
  -6   2   3       15.03       10.21      3.39 o
  -5   2   3       26.75       28.08      2.57 o
  -4   2   3       67.35       78.23      3.11 o
  -3   2   3      640.24      680.90      9.11 o
  -2   2   3      105.13      103.84      2.28 o
  -1   2   3       23.69       24.58      1.10 o
   0   2   3      155.69      154.69      2.49 o
   1   2   3       67.63       72.48      1.77 o
   2   2   3      136.61      146.55      2.92 o
   3   2   3      636.54      655.88      8.66 o
   4   2   3      567.72      605.96      9.92 o
   5   2   3       68.71       76.24      3.72 o
   6   2   3        3.79        5.31      1.74 o
   7   2   3        0.65        0.91      1.64 o
   8   2   3       14.47       12.66      2.45 o
   9   2   3       47.31       45.54      4.39 o
  10   2   3       23.63       23.28      3.63 o
  11   2   3        2.04        3.44      3.34 o
 -10   3   3        1.75        1.57      2.91 o
  -9   3   3        8.34        5.41      2.82 o
  -8   3   3       51.84       50.78      4.83 o
  -7   3   3       32.04       29.67      3.47 o
  -6   3   3       20.52       19.65      2.55 o
  -5   3   3       24.79       25.29      2.13 o
  -4   3   3       54.59       62.73      3.82 o
  -3   3   3       50.93       53.17      2.35 o
  -2   3   3       26.18       27.06      2.42 o
  -1   3   3       58.04       59.55      1.96 o
   0   3   3      171.56      159.79      3.20 o
   1   3   3      158.57      159.23      3.00 o
   2   3   3      213.60      229.40      4.00 o
   3   3   3       88.30      100.63      2.90 o
   4   3   3       42.55       39.08      2.15 o
   5   3   3        9.61        7.36      1.78 o
   6   3   3        1.11        3.80      1.64 o
   7   3   3        7.59       11.96      2.33 o
   8   3   3      107.66      101.54      6.63 o
   9   3   3       16.36       16.58      3.27 o
  10   3   3        3.68        4.32      3.10 o
 -10   4   3        4.02        9.57      4.22 o
  -9   4   3        8.66       12.10      3.26 o
  -8   4   3        2.05       -0.01      4.20 o
  -7   4   3        3.75        2.08      2.74 o
  -6   4   3       13.52       14.07      2.45 o
  -5   4   3       33.89       35.16      3.61 o
  -4   4   3       24.41       23.68      2.06 o
  -3   4   3       63.18       67.39      2.55 o
  -2   4   3       18.19       19.75      1.32 o
  -1   4   3       31.13       34.44      2.31 o
   0   4   3       77.84       83.81      2.36 o
   1   4   3       39.81       42.03      1.91 o
   2   4   3       80.59       84.03      4.02 o
   3   4   3       16.14       18.50      1.43 o
   4   4   3       79.63       74.06      2.79 o
   5   4   3       54.64       56.17      3.31 o
   6   4   3        3.06        2.35      2.08 o
   7   4   3       14.80       10.81      3.43 o
   8   4   3       21.32       24.91      4.13 o
   9   4   3       44.40       39.77      5.44 o
  -9   5   3        3.73       14.37      4.20 o
  -8   5   3        0.27        7.90      3.16 o
  -7   5   3        1.25       -1.52      3.95 o
  -6   5   3        6.38        8.07      4.47 o
  -5   5   3        5.50        5.07      3.36 o
  -4   5   3      158.39      153.93      5.21 o
  -3   5   3      551.08      505.65      8.92 o
  -2   5   3       16.32       17.27      2.50 o
  -1   5   3       20.51       18.98      2.61 o
   0   5   3        8.15        7.49      1.06 o
   1   5   3       39.92       36.06      1.75 o
   2   5   3       30.37       32.30      3.06 o
   3   5   3       59.25       65.01      4.51 o
   4   5   3       88.26       94.32      5.80 o
   5   5   3       18.39       23.00      4.08 o
   6   5   3        0.75        2.24      2.36 o
   7   5   3        0.43        0.21      3.03 o
   8   5   3        2.52        3.17      3.66 o
  -7   6   3        2.69        5.22      2.81 o
  -6   6   3        4.08        5.54      2.55 o
  -5   6   3       37.12       41.36      3.64 o
  -4   6   3       76.44       86.10      8.56 o
  -3   6   3       24.08       15.95      8.87 o
  -2   6   3       17.56       15.77      7.42 o
  -1   6   3       14.23        2.30      6.80 o
   0   6   3       49.20       43.61     12.03 o
   1   6   3       16.81       17.44      2.99 o
   2   6   3        2.23        1.79      3.24 o
   3   6   3       67.51       58.09      6.44 o
   4   6   3        6.74        4.11      2.43 o
   5   6   3        6.06        7.12      6.39 o
   6   6   3       11.76        8.96      6.62 o
   7   6   3        6.92        2.88      5.50 o
  -5   7   3        5.00        1.05      4.21 o
  -4   7   3        6.01        6.72      6.71 o
  -3   7   3        0.41        2.24      5.97 o
  -2   7   3        2.33        4.20      2.85 o
  -1   7   3        7.79        4.00      2.57 o
   0   7   3        0.79       -0.65      4.70 o
   1   7   3       40.50       36.35      5.44 o
   2   7   3        1.70        5.49      3.69 o
   3   7   3        9.05       10.40      2.58 o
   4   7   3        0.42        8.34      3.51 o
   5   7   3        1.41       -0.86      3.79 o
   0   8   3        2.09        1.23     10.18 o
 -11   0   4        0.68        2.11      3.85 o
 -10   0   4        0.02       -0.12      3.10 o
  -9   0   4       23.88       21.74      6.41 o
  -8   0   4      552.49      559.31     18.37 o
  -7   0   4        4.27        1.52      2.40 o
  -6   0   4       72.75       66.24      5.62 o
  -5   0   4       38.45       36.86      3.91 o
  -4   0   4        3.83        3.63      2.72 o
  -3   0   4      536.53      530.23     11.76 o
  -2   0   4      960.42      967.42     16.29 o
  -1   0   4       17.57       14.74      2.63 o
   0   0   4        6.15        6.10      1.52 o
   1   0   4      739.20      723.18     12.53 o
   2   0   4      229.18      232.57      5.47 o
   3   0   4      109.85      121.69      5.64 o
   4   0   4        8.69       10.47      2.15 o
   5   0   4        3.16        3.30      2.35 o
   6   0   4        6.84        7.61      2.36 o
   7   0   4        3.63        3.45      2.74 o
   8   0   4       90.62       92.68      7.84 o
   9   0   4        2.54        7.65      4.08 o
  10   0   4       26.79       18.59      5.79 o
  11   0   4        3.33        7.99      4.39 o
 -11   1   4        0.50        0.42      2.67 o
 -10   1   4        9.01        5.40      2.93 o
  -9   1   4       48.94       53.30      5.55 o
  -8   1   4       71.99       71.85      4.79 o
  -7   1   4       34.70       38.55      3.46 o
  -6   1   4        1.78        1.15      1.49 o
  -5   1   4       16.97       12.09      2.45 o
  -4   1   4      103.85       98.59      3.38 o
  -3   1   4      478.53      558.09      9.44 o
  -2   1   4      404.30      392.32      6.97 o
  -1   1   4      659.29      610.06      7.63 o
   0   1   4      447.22      434.72      5.76 o
   1   1   4     1053.27     1001.58     11.73 o
   2   1   4      189.52      182.84      3.69 o
   3   1   4       67.43       79.53      3.70 o
   4   1   4     1016.59      968.85     14.64 o
   5   1   4      138.13      141.89      4.63 o
   6   1   4        3.76        4.14      1.40 o
   7   1   4       15.36       18.86      2.45 o
   8   1   4       13.19       16.05      2.63 o
   9   1   4       19.06       25.89      3.52 o
  10   1   4       30.88       34.65      4.31 o
  11   1   4       14.38       12.60      3.58 o
 -11   2   4        1.00       -0.19      2.78 o
 -10   2   4       31.46       29.34      8.68 o
  -9   2   4       43.59       42.24      4.68 o
  -8   2   4       36.84       41.32      3.74 o
  -7   2   4        2.21        4.17      1.92 o
  -6   2   4       10.97       10.84      2.03 o
  -5   2   4        9.85       12.33      1.71 o
  -4   2   4      110.29      118.34      4.85 o
  -3   2   4      382.43      400.95      7.27 o
  -2   2   4      544.47      572.92      9.74 o
  -1   2   4       62.29       69.59      2.20 o
   0   2   4       18.54       20.37      1.45 o
   1   2   4        6.17        7.74      1.07 o
   2   2   4       56.33       59.26      3.12 o
   3   2   4      528.62      545.76     10.76 o
   4   2   4      240.96      240.88      6.10 o
   5   2   4        5.19        3.96      1.63 o
   6   2   4       17.21       16.63      2.69 o
   7   2   4        9.00        6.30      2.03 o
   8   2   4        6.32        7.08      2.28 o
   9   2   4       21.07       23.03      3.24 o
  10   2   4       26.01       28.10      6.78 o
 -10   3   4        3.25        3.96      3.13 o
  -9   3   4       10.43       11.21      6.31 o
  -8   3   4        8.31        5.79      2.70 o
  -7   3   4       13.22       18.36      3.11 o
  -6   3   4       15.62       13.17      2.17 o
  -5   3   4        2.71        1.84      1.30 o
  -4   3   4        4.57        6.33      1.24 o
  -3   3   4       73.48       66.45      2.55 o
  -2   3   4       23.29       25.01      1.55 o
  -1   3   4       91.58      100.78      2.64 o
   0   3   4       83.75       89.74      2.36 o
   1   3   4        9.54        9.18      1.21 o
   2   3   4       23.37       27.29      1.60 o
   3   3   4       84.24       95.99      3.28 o
   4   3   4       20.50       23.24      2.28 o
   5   3   4       30.04       29.27      2.64 o
   6   3   4        5.27        7.64      1.91 o
   7   3   4       41.35       40.42      3.91 o
   8   3   4       15.83       18.72      2.89 o
   9   3   4       10.76       11.40      3.20 o
  10   3   4       31.01       24.32      4.41 o
  -9   4   4        3.71        4.14      2.92 o
  -8   4   4        5.93        5.82      3.90 o
  -7   4   4       15.24        9.74      3.15 o
  -6   4   4       10.02       11.66      2.48 o
  -5   4   4       13.74       10.95      2.74 o
  -4   4   4       15.72       14.95      1.43 o
  -3   4   4       19.55       24.36      1.95 o
  -2   4   4      185.74      182.41      4.06 o
  -1   4   4       25.74       25.26      2.58 o
   0   4   4       92.49       97.56      2.88 o
   1   4   4        8.59        8.23      0.99 o
   2   4   4       27.24       27.70      2.19 o
   3   4   4       23.25       24.26      2.12 o
   4   4   4      133.07      142.36      4.65 o
   5   4   4        7.25        9.46      1.94 o
   6   4   4        3.77        2.69      2.02 o
   7   4   4        9.44       11.08      2.79 o
   8   4   4       20.17       13.83      3.85 o
   9   4   4        5.84       13.49      4.13 o
  -8   5   4        0.94        6.17      3.31 o
  -7   5   4        5.78        3.46      2.82 o
  -6   5   4        2.95        4.46      3.60 o
  -5   5   4       48.50       47.61      4.17 o
  -4   5   4      147.38      152.44      5.51 o
  -3   5   4      372.60      360.54      8.47 o
  -2   5   4       66.39       70.21      3.99 o
  -1   5   4        4.94        5.68      1.03 o
   0   5   4       19.56       17.04      2.94 o
   1   5   4       29.31       28.61      2.29 o
   2   5   4       13.91        9.96      2.25 o
   3   5   4       10.03        7.15      2.64 o
   4   5   4       48.92       56.42      4.76 o
   5   5   4        2.93        3.00      2.62 o
   6   5   4        5.85        4.07      2.85 o
   7   5   4        2.27        5.35      3.72 o
   8   5   4        6.16        5.17      5.52 o
  -7   6   4        0.16       -3.37      2.55 o
  -6   6   4        4.13        6.38      2.78 o
  -5   6   4        4.96        3.72      3.63 o
  -4   6   4       28.26       29.14      5.16 o
  -3   6   4       66.94       66.25      9.17 o
  -2   6   4      101.83      104.41      8.19 o
  -1   6   4       46.86       43.45      5.27 o
   0   6   4       12.58       12.76      5.84 o
   1   6   4       13.54       13.06      2.17 o
   2   6   4        2.96        3.70      1.94 o
   3   6   4       24.21       23.23      3.26 o
   4   6   4        4.50        3.09      2.34 o
   5   6   4       13.13       13.89      3.20 o
   6   6   4        3.49        4.14      2.99 o
   7   6   4        2.55        4.29      3.26 o
  -5   7   4        2.22        7.29      4.65 o
  -4   7   4        2.09        1.92      3.64 o
  -3   7   4        6.62        8.57      3.82 o
  -2   7   4        2.54        1.37      3.20 o
  -1   7   4        1.95        0.82      2.85 o
   0   7   4        4.95       14.93      6.98 o
   1   7   4        1.79       -0.08      3.55 o
   2   7   4        2.06        5.23      8.16 o
   3   7   4        4.32        4.39      2.34 o
   4   7   4        0.33        0.63      2.96 o
   5   7   4        0.58        0.67      2.53 o
 -11   0   5        4.03        2.01      4.37 o
 -10   0   5        2.70       11.14      4.31 o
  -9   0   5       25.88       30.29      5.22 o
  -8   0   5        9.74        4.30      2.95 o
  -7   0   5      298.10      339.16     13.06 o
  -6   0   5        4.59        3.69      2.38 o
  -5   0   5        8.20       12.42      2.79 o
  -4   0   5        0.81       -0.15      1.71 o
  -3   0   5        9.09        8.65      2.32 o
  -2   0   5       30.59       30.82      3.16 o
  -1   0   5       83.64       75.74      3.75 o
   0   0   5      564.37      537.05     11.58 o
   1   0   5      624.26      543.79     14.52 o
   2   0   5       85.95       60.08      4.38 o
   3   0   5       11.45        9.36      2.42 o
   4   0   5       69.36       65.04      4.63 o
   5   0   5       12.02        9.61      2.78 o
   6   0   5       47.81       50.72      4.74 o
   7   0   5        7.20        7.86      2.60 o
   8   0   5       23.18       22.43      3.69 o
   9   0   5       39.58       45.86      6.49 o
  10   0   5        8.16        7.17      4.13 o
  11   0   5        2.21        2.13      4.13 o
 -11   1   5        1.15        1.21      3.10 o
 -10   1   5        2.66        9.00      2.89 o
  -9   1   5       24.44       32.29      3.75 o
  -8   1   5      220.15      215.04      9.67 o
  -7   1   5      123.45      120.89      9.30 o
  -6   1   5       43.85       42.88      3.53 o
  -5   1   5        6.39        6.87      1.76 o
  -4   1   5      183.44      193.92      5.58 o
  -3   1   5       55.52       51.79      2.64 o
  -2   1   5       85.58      100.12      3.53 o
  -1   1   5      365.33      365.76      6.74 o
   0   1   5       12.71       14.87      1.45 o
   1   1   5      106.60      112.40      3.69 o
   2   1   5       24.08       18.54      1.70 o
   3   1   5      194.50      187.18      7.15 o
   4   1   5     1096.39     1134.01     17.06 o
   5   1   5       48.56       46.47      2.91 o
   6   1   5       10.35       12.07      1.91 o
   7   1   5       33.50       37.97      3.42 o
   8   1   5        9.57        5.69      2.30 o
   9   1   5        1.11        5.76      2.55 o
  10   1   5        4.45       -0.15      2.90 o
 -10   2   5        0.43       -0.09      2.80 o
  -9   2   5       28.16       28.24      3.65 o
  -8   2   5       12.44        8.85      2.52 o
  -7   2   5        3.43        3.12      2.18 o
  -6   2   5        4.27        3.09      2.00 o
  -5   2   5       25.85       26.33      3.84 o
  -4   2   5       34.31       32.15      2.08 o
  -3   2   5      190.66      189.86      4.66 o
  -2   2   5      308.14      371.58      6.93 o
  -1   2   5       82.23       92.90      2.99 o
   0   2   5        1.19        0.76      0.84 o
   1   2   5        8.26        8.53      1.12 o
   2   2   5        7.78        6.42      1.23 o
   3   2   5       63.83       58.88      3.11 o
   4   2   5       34.13       28.73      3.60 o
   5   2   5      493.40      485.08     10.15 o
   6   2   5       83.45       83.81      4.55 o
   7   2   5        9.00        8.70      2.18 o
   8   2   5        0.96        2.94      2.16 o
   9   2   5        6.54        9.96      2.66 o
  10   2   5       19.97       25.72      4.13 o
 -10   3   5        2.23        2.15      3.09 o
  -9   3   5        3.26       -0.12      2.50 o
  -8   3   5       10.80       10.56      2.90 o
  -7   3   5        4.37        3.85      2.46 o
  -6   3   5       15.49       14.07      2.30 o
  -5   3   5       20.12       22.27      2.89 o
  -4   3   5        4.49        4.06      1.10 o
  -3   3   5       16.53       18.52      2.79 o
  -2   3   5       32.65       36.04      2.27 o
  -1   3   5      122.27      127.25      3.04 o
   0   3   5       45.31       56.47      2.38 o
   1   3   5      141.10      145.98      3.92 o
   2   3   5       97.50      105.63      3.14 o
   3   3   5       25.39       28.82      2.00 o
   4   3   5        4.41        6.46      1.49 o
   5   3   5       19.48       21.14      2.50 o
   6   3   5       69.32       59.49      4.16 o
   7   3   5        0.17        0.04      1.82 o
   8   3   5        0.77        0.52      2.05 o
   9   3   5       12.02       12.43      3.36 o
  10   3   5       28.63       28.93      4.62 o
  -9   4   5       14.17       17.54      3.94 o
  -8   4   5       22.51       17.80      3.65 o
  -7   4   5        7.00        6.75      3.25 o
  -6   4   5       20.65       19.16      3.98 o
  -5   4   5       41.83       43.92      3.65 o
  -4   4   5       75.28       82.82      5.19 o
  -3   4   5      185.41      192.24      5.10 o
  -2   4   5      108.93      101.16      3.55 o
  -1   4   5      249.79      252.61      6.22 o
   0   4   5       18.35       17.22      2.33 o
   1   4   5       43.69       40.13      3.18 o
   2   4   5       23.57       23.69      2.84 o
   3   4   5       31.93       34.69      2.06 o
   4   4   5        8.27        8.85      1.89 o
   5   4   5       43.10       40.29      5.16 o
   6   4   5       11.98       13.81      2.74 o
   7   4   5        1.15        5.88      2.98 o
   8   4   5        8.15        8.28      3.59 o
   9   4   5        0.05        3.54      3.39 o
  -8   5   5        6.49        8.01      3.51 o
  -7   5   5        8.58        7.54      3.20 o
  -6   5   5        9.22       10.06      2.95 o
  -5   5   5        0.81        0.20      2.04 o
  -4   5   5        3.22        1.92      1.85 o
  -3   5   5       49.43       55.93      4.84 o
  -2   5   5       19.71       19.05      2.21 o
  -1   5   5      112.42      115.27      4.47 o
   0   5   5        3.72        6.01      2.88 o
   1   5   5        0.92        1.06      1.63 o
   2   5   5        2.09       -0.74      1.66 o
   3   5   5        4.28        7.50      2.38 o
   4   5   5       73.64       81.49      5.84 o
   5   5   5       78.63       83.96      6.31 o
   6   5   5       12.13        8.22      3.08 o
   7   5   5        1.04       -1.94      2.82 o
   8   5   5        0.45        1.80      3.24 o
  -7   6   5        8.17       10.07      3.55 o
  -6   6   5        3.79        5.87      2.99 o
  -5   6   5        0.74       -0.59      3.63 o
  -4   6   5        7.34        8.74      3.98 o
  -3   6   5        9.40        7.02      3.66 o
  -2   6   5       48.57       46.68      7.90 o
  -1   6   5       42.17       40.18      7.02 o
   0   6   5       71.68       69.30      4.19 o
   1   6   5        5.38        7.14      2.13 o
   2   6   5        3.05        5.77      4.63 o
   3   6   5       23.60       23.31      3.41 o
   4   6   5        7.26        2.52      2.64 o
   5   6   5        5.26        0.96      2.65 o
   6   6   5        1.00        2.31      2.85 o
  -4   7   5        1.51        1.57      4.02 o
  -3   7   5        0.02       -0.21      3.48 o
  -2   7   5        8.93        6.82     12.29 o
  -1   7   5        5.36        2.76      3.51 o
   0   7   5        7.34        4.71      4.08 o
   1   7   5        9.58        9.40      4.52 o
   2   7   5        0.50        0.85      3.05 o
   3   7   5        1.17        1.97      2.63 o
   4   7   5        0.68        1.95      2.84 o
 -11   0   6        1.02        3.42      4.14 o
 -10   0   6        1.11        2.25      3.50 o
  -9   0   6        3.63        3.73      4.13 o
  -8   0   6        9.75       13.03      4.56 o
  -7   0   6        6.69        7.50      3.19 o
  -6   0   6      318.75      305.82     11.85 o
  -5   0   6        0.57        2.12      2.32 o
  -4   0   6        0.10        0.20      2.08 o
  -3   0   6        6.30        3.43      2.72 o
  -2   0   6       11.86        6.63      2.11 o
  -1   0   6       40.24       24.82      4.83 o
   0   0   6     1105.11     1014.36     24.85 o
   1   0   6      104.57       80.68      7.15 o
   2   0   6      191.65      202.95      8.38 o
   3   0   6        8.76        4.92      2.72 o
   4   0   6       15.16       15.02      3.71 o
   5   0   6        3.85        6.47      3.52 o
   6   0   6      124.54      135.31      7.52 o
   7   0   6        0.23        1.92      2.41 o
   8   0   6        0.15        2.53      3.07 o
   9   0   6        0.02        0.71      3.42 o
  10   0   6        0.01        1.14      3.45 o
 -10   1   6        0.73        1.50      2.70 o
  -9   1   6        2.52        1.36      2.20 o
  -8   1   6       28.64       29.93      5.18 o
  -7   1   6       79.11       66.56      4.51 o
  -6   1   6       92.17       95.11      5.95 o
  -5   1   6       26.25       25.17      2.75 o
  -4   1   6      118.17      117.10      6.73 o
  -3   1   6       84.45       73.45      3.71 o
  -2   1   6      187.35      198.48      4.84 o
  -1   1   6       13.28       15.18      1.63 o
   0   1   6      113.49      118.86      5.36 o
   1   1   6      105.82      110.76      4.22 o
   2   1   6       64.95       66.07      3.46 o
   3   1   6       96.99      102.04      4.32 o
   4   1   6       12.26       14.40      2.73 o
   5   1   6       25.04       24.12      2.40 o
   6   1   6       39.56       39.57      3.06 o
   7   1   6        3.14        2.66      1.99 o
   8   1   6        3.11        1.08      1.94 o
   9   1   6        1.86       -0.80      2.38 o
  10   1   6        0.06       -1.48      2.54 o
 -10   2   6        1.32       -1.40      2.81 o
  -9   2   6        0.22        0.78      5.20 o
  -8   2   6       32.98       20.01      3.22 o
  -7   2   6       17.48       19.51      2.82 o
  -6   2   6       22.16       20.84      2.71 o
  -5   2   6        2.70        2.32      1.59 o
  -4   2   6        3.93        2.31      1.51 o
  -3   2   6      120.00      114.05      6.29 o
  -2   2   6      153.09      169.45      4.38 o
  -1   2   6       30.39       29.91      2.02 o
   0   2   6       79.08       76.07      3.09 o
   1   2   6        2.66        2.15      1.11 o
   2   2   6        1.40        2.72      1.39 o
   3   2   6       15.11       15.27      2.33 o
   4   2   6       31.14       30.34      2.70 o
   5   2   6      335.52      331.28      9.07 o
   6   2   6      138.67      138.84      6.02 o
   7   2   6        6.61        5.46      2.12 o
   8   2   6        2.31        0.39      1.97 o
   9   2   6        0.83       -1.49      2.17 o
  10   2   6       12.64        8.10      3.12 o
 -10   3   6        0.24       -1.61      2.90 o
  -9   3   6        2.76        3.53      2.97 o
  -8   3   6        4.85        6.99      2.77 o
  -7   3   6       83.96       66.34      8.91 o
  -6   3   6       22.57       22.19      2.70 o
  -5   3   6        2.53        4.57      2.18 o
  -4   3   6        1.00        0.71      1.24 o
  -3   3   6        5.31        4.33      1.28 o
  -2   3   6        8.42        9.23      1.84 o
  -1   3   6       46.26       51.39      2.57 o
   0   3   6       85.57       96.87      3.27 o
   1   3   6       18.16       18.66      1.72 o
   2   3   6        8.35       11.26      1.54 o
   3   3   6       19.94       18.30      2.11 o
   4   3   6       19.85       19.06      2.14 o
   5   3   6       30.11       30.18      2.93 o
   6   3   6       52.15       57.05      3.97 o
   7   3   6       23.69       18.20      2.67 o
   8   3   6        1.46       -0.56      2.27 o
   9   3   6        5.34       -0.61      2.83 o
  -9   4   6        2.17        3.01      3.20 o
  -8   4   6       11.76       18.44      3.68 o
  -7   4   6        6.42        7.06      2.71 o
  -6   4   6       13.77       16.05      3.11 o
  -5   4   6        1.84        0.23      1.91 o
  -4   4   6        0.23        1.04      1.80 o
  -3   4   6       23.71       19.23      3.61 o
  -2   4   6        4.45        3.65      1.17 o
  -1   4   6       80.33       75.36      2.80 o
   0   4   6      196.94      200.52      7.18 o
   1   4   6       12.69       12.61      2.03 o
   2   4   6       15.72       15.68      2.18 o
   3   4   6       18.66       21.73      2.95 o
   4   4   6       27.07       30.23      2.82 o
   5   4   6        4.25        2.20      3.62 o
   6   4   6        7.17        7.25      2.93 o
   7   4   6        2.83        3.81      3.34 o
   8   4   6       16.35        9.69      4.00 o
   9   4   6        1.68        2.47      3.85 o
  -8   5   6        4.45        6.97      4.70 o
  -7   5   6        0.42        1.02      2.78 o
  -6   5   6        2.07        4.03      3.18 o
  -5   5   6        4.63        4.42      3.15 o
  -4   5   6       31.12       27.35      3.74 o
  -3   5   6       68.32       65.19      4.67 o
  -2   5   6       98.66       92.13      6.64 o
  -1   5   6      220.75      222.34     10.55 o
   0   5   6       19.35       21.52      2.91 o
   1   5   6       12.99       12.61      2.95 o
   2   5   6       30.88       23.98      3.28 o
   3   5   6        5.81        3.41      2.42 o
   4   5   6       14.29        9.04      4.16 o
   5   5   6       37.83       30.69      4.38 o
   6   5   6       12.11        9.87      3.52 o
   7   5   6        1.38       -0.55      2.92 o
  -6   6   6        2.21        4.13      5.18 o
  -5   6   6        3.52        4.42      4.28 o
  -4   6   6        3.45        1.07      3.68 o
  -3   6   6        5.69        7.63      4.04 o
  -2   6   6        3.80        0.95      5.40 o
  -1   6   6       36.21       47.69      4.38 o
   0   6   6       35.02       29.09      3.18 o
   1   6   6       12.12       15.23      3.57 o
   2   6   6        2.52        5.14      2.29 o
   3   6   6        5.27        0.10      2.81 o
   4   6   6       10.25        4.84      4.37 o
   5   6   6        2.89        0.07      2.74 o
   6   6   6        6.39        7.94      3.88 o
  -4   7   6        1.84        2.12      4.00 o
  -3   7   6        1.18       -2.09      3.82 o
  -2   7   6        2.39        4.10      4.21 o
  -1   7   6        3.77       -1.41      3.49 o
   0   7   6        7.26        7.01      8.87 o
   1   7   6       42.26       43.64      6.98 o
   2   7   6        1.09        7.37      6.36 o
   3   7   6        0.56        0.50      2.53 o
 -10   0   7        0.60        2.67      3.91 o
  -9   0   7       10.48        6.82      3.94 o
  -8   0   7       19.78       24.30      4.59 o
  -7   0   7      136.71      148.35      9.74 o
  -6   0   7      536.11      522.07     17.21 o
  -5   0   7       85.12       57.43      5.60 o
  -4   0   7       11.54        6.72      2.76 o
  -3   0   7      237.25      246.60      9.52 o
  -2   0   7      186.06      228.04      8.81 o
  -1   0   7       10.91       15.31      2.86 o
   0   0   7       27.26       34.68      3.77 o
   1   0   7      904.62      803.44     21.23 o
   2   0   7        5.56        8.51      2.59 o
   3   0   7       13.52       15.32      3.10 o
   4   0   7        1.22       -1.84      1.85 o
   5   0   7        0.95        0.55      2.28 o
   6   0   7       50.18       48.83      4.98 o
   7   0   7       82.46       91.51      6.93 o
   8   0   7        1.38        1.29      3.38 o
   9   0   7        2.88        5.83      3.97 o
  10   0   7        0.16       -5.46      3.64 o
 -10   1   7        4.49        4.95      3.71 o
  -9   1   7        1.87        4.75      3.38 o
  -8   1   7        6.97        5.56      2.41 o
  -7   1   7       21.27       20.97      3.13 o
  -6   1   7       11.24       11.24      2.61 o
  -5   1   7       65.74       68.61      4.25 o
  -4   1   7       44.58       36.71      5.02 o
  -3   1   7       62.57       65.73      4.12 o
  -2   1   7       51.96       52.63      5.14 o
  -1   1   7      123.66      126.47      4.66 o
   0   1   7      506.46      523.05     10.73 o
   1   1   7       49.39       52.20      3.56 o
   2   1   7        8.98        9.25      1.94 o
   3   1   7        8.24        5.60      1.77 o
   4   1   7       45.05       45.62      3.29 o
   5   1   7       63.61       62.30      3.71 o
   6   1   7      173.33      182.32      6.30 o
   7   1   7        1.67       -0.71      2.35 o
   8   1   7       10.55       14.92      2.86 o
   9   1   7        0.55        2.11      2.52 o
  10   1   7        1.49        1.81      2.97 o
 -10   2   7        1.27       -0.66      3.13 o
  -9   2   7        1.71        1.71      2.82 o
  -8   2   7        0.75        4.71      2.30 o
  -7   2   7        3.77        1.94      2.38 o
  -6   2   7        3.80        0.67      3.04 o
  -5   2   7        3.60        4.40      1.80 o
  -4   2   7       10.74       10.14      2.04 o
  -3   2   7       31.50       26.09      2.94 o
  -2   2   7        8.33        8.74      1.52 o
  -1   2   7       95.93       99.88      4.98 o
   0   2   7       41.17       41.12      3.75 o
   1   2   7       19.55       17.38      2.08 o
   2   2   7       15.78       16.64      2.60 o
   3   2   7       12.46        9.77      1.88 o
   4   2   7       10.00       15.67      2.24 o
   5   2   7       12.81       13.13      2.40 o
   6   2   7        7.85        7.93      2.24 o
   7   2   7       68.87       71.36      5.18 o
   8   2   7        3.44        5.08      2.38 o
   9   2   7        1.38        1.22      2.75 o
  -9   3   7        0.44        1.72      2.85 o
  -8   3   7        1.18        5.00      2.93 o
  -7   3   7       21.13       20.85      3.60 o
  -6   3   7        1.96        0.94      2.28 o
  -5   3   7       16.86       18.26      4.08 o
  -4   3   7        2.83        3.09      1.60 o
  -3   3   7       14.24       12.52      1.72 o
  -2   3   7       18.07       20.45      2.52 o
  -1   3   7       38.75       42.66      2.56 o
   0   3   7      278.60      270.01      6.48 o
   1   3   7      129.55      139.17      6.25 o
   2   3   7        5.32        4.24      1.57 o
   3   3   7       22.90       25.90      3.50 o
   4   3   7        0.53       -0.65      1.57 o
   5   3   7        2.39        0.00      1.70 o
   6   3   7       11.06       13.18      2.46 o
   7   3   7       60.52       50.67      4.22 o
   8   3   7       22.36       23.17      6.30 o
   9   3   7        5.19        9.46      3.40 o
  -8   4   7        3.48       -1.51      2.64 o
  -7   4   7        5.70        7.47      2.81 o
  -6   4   7       34.96       26.12      3.74 o
  -5   4   7        1.20       -0.29      2.03 o
  -4   4   7       25.10       18.51      2.90 o
  -3   4   7        6.61        5.06      3.05 o
  -2   4   7       13.12       11.27      2.28 o
  -1   4   7       70.25       67.75      4.17 o
   0   4   7      110.03      106.24      4.13 o
   1   4   7       87.72      104.27      6.66 o
   2   4   7       15.82       15.46      2.14 o
   3   4   7        1.76        1.52      1.55 o
   4   4   7       12.53        9.38      3.27 o
   5   4   7       13.54       10.98      3.26 o
   6   4   7        2.08        3.70      2.94 o
   7   4   7        7.36        6.65      3.43 o
   8   4   7        2.29        5.33      3.60 o
  -7   5   7        3.89        6.67      5.05 o
  -6   5   7        2.37        2.61      2.56 o
  -5   5   7        4.58        9.24      2.91 o
  -4   5   7       10.92       13.54      3.09 o
  -3   5   7       29.00       32.05      3.87 o
  -2   5   7        5.80        4.49      2.24 o
  -1   5   7       34.14       32.80      5.03 o
   0   5   7        8.76       10.36      3.72 o
   1   5   7        3.18        2.19      3.42 o
   2   5   7        5.07        8.24      2.62 o
   3   5   7       12.25       18.95      3.56 o
   4   5   7        4.34        5.27      3.37 o
   5   5   7        1.77       -3.29      2.56 o
   6   5   7        3.47        4.68      3.39 o
   7   5   7        6.29       14.45      4.08 o
  -6   6   7        3.35        1.05      4.92 o
  -5   6   7        6.36        8.86      4.51 o
  -4   6   7        6.13       13.83      4.78 o
  -3   6   7       12.56       10.69      2.68 o
  -2   6   7       17.39       23.41      3.22 o
  -1   6   7        3.85        3.72      2.28 o
   0   6   7        5.14        1.53      2.15 o
   1   6   7       47.78       61.95      6.40 o
   2   6   7        5.14        3.54      2.57 o
   3   6   7        1.35        5.87      5.69 o
   4   6   7        3.34        3.90      2.74 o
   5   6   7        3.72        7.58      3.46 o
  -3   7   7        0.22        4.23      4.13 o
  -2   7   7        3.48       -0.73      6.54 o
  -1   7   7       10.04        8.93      7.55 o
   0   7   7       10.61       10.01      4.65 o
   1   7   7       21.97       40.82     16.50 o
   2   7   7        9.39       17.23      5.15 o
 -10   0   8        4.79        6.85      4.45 o
  -9   0   8        2.07       -2.62      3.42 o
  -8   0   8        2.46        2.62      8.69 o
  -7   0   8        5.46       12.40      5.57 o
  -6   0   8      122.99      132.09     14.88 o
  -5   0   8       47.30       45.99      5.40 o
  -4   0   8       38.59       39.93      4.74 o
  -3   0   8        2.06        6.19      3.73 o
  -2   0   8        0.26        3.90      2.29 o
  -1   0   8       52.49       46.25      7.02 o
   0   0   8       74.22       57.10     12.64 o
   1   0   8       58.38       55.58      5.20 o
   2   0   8       78.91       80.92      6.08 o
   3   0   8       29.21       24.42      3.77 o
   4   0   8       33.40       28.67      4.23 o
   5   0   8        2.04        3.37      2.46 o
   6   0   8        9.03       15.19      3.58 o
   7   0   8        2.18        8.34      5.17 o
   8   0   8        3.07        4.39      3.59 o
   9   0   8       11.69        8.46      4.54 o
 -10   1   8        6.49       10.65      4.05 o
  -9   1   8        6.17        8.15      2.99 o
  -8   1   8       19.60       26.87      3.95 o
  -7   1   8       24.00       24.30      5.88 o
  -6   1   8       91.37      102.33      9.44 o
  -5   1   8       85.09       85.83      4.92 o
  -4   1   8      105.36       98.20      7.46 o
  -3   1   8        3.80        5.56      2.09 o
  -2   1   8       30.88       31.72      2.85 o
  -1   1   8       36.35       39.60      3.50 o
   0   1   8       28.28       29.83      2.72 o
   1   1   8      101.15       95.28      4.55 o
   2   1   8       23.35       26.33      2.70 o
   3   1   8        4.10        4.81      1.76 o
   4   1   8       21.55       19.42      2.84 o
   5   1   8        2.34        2.98      1.72 o
   6   1   8        0.68       -0.41      2.23 o
   7   1   8       30.24       30.86      3.54 o
   8   1   8        2.23        1.86      2.49 o
   9   1   8        2.02        4.24      2.78 o
  -9   2   8        3.57        2.84      3.16 o
  -8   2   8        1.47        1.12      2.52 o
  -7   2   8        3.80        3.18      2.28 o
  -6   2   8        7.26       13.51      2.54 o
  -5   2   8       10.67        8.41      2.18 o
  -4   2   8        7.88       13.03      2.94 o
  -3   2   8       19.16       18.52      2.38 o
  -2   2   8        9.74        9.94      1.93 o
  -1   2   8       13.65       16.99      2.28 o
   0   2   8       28.11       35.99      3.10 o
   1   2   8       19.10       11.24      2.04 o
   2   2   8       22.83       25.23      2.54 o
   3   2   8        3.50        2.96      1.62 o
   4   2   8       11.57       10.13      3.36 o
   5   2   8       10.36        8.08      2.25 o
   6   2   8       12.08        6.27      2.32 o
   7   2   8       45.49       44.26      4.06 o
   8   2   8       12.73        9.17      2.92 o
   9   2   8        1.07        3.13      2.84 o
  -9   3   8        0.86       -0.23      3.86 o
  -8   3   8        1.40        5.00      3.00 o
  -7   3   8        3.48        4.13      2.57 o
  -6   3   8       11.90       12.04      3.06 o
  -5   3   8       62.73       52.39      4.76 o
  -4   3   8       12.87       18.40      2.59 o
  -3   3   8        3.23        3.74      1.73 o
  -2   3   8        1.07        0.68      1.49 o
  -1   3   8       11.58       10.68      1.90 o
   0   3   8        2.67        3.17      1.64 o
   1   3   8       48.30       47.47      3.26 o
   2   3   8       46.99       46.64      3.38 o
   3   3   8        2.25       -0.19      1.59 o
   4   3   8        2.54        2.46      1.81 o
   5   3   8        5.32        7.88      2.28 o
   6   3   8        4.27        2.83      2.21 o
   7   3   8       20.55       16.11      3.42 o
   8   3   8       16.29       13.46      3.50 o
  -8   4   8        0.05       -1.41      2.71 o
  -7   4   8        3.86        3.96      2.79 o
  -6   4   8       23.20       27.29      5.71 o
  -5   4   8        7.79        9.68      2.86 o
  -4   4   8       44.91       40.13      4.12 o
  -3   4   8       18.86       17.78      2.93 o
  -2   4   8       12.76       17.77      2.70 o
  -1   4   8        3.57        5.95      2.18 o
   0   4   8       89.00       84.53      4.94 o
   1   4   8      121.89      125.12      6.13 o
   2   4   8       46.01       41.61      4.24 o
   3   4   8        9.49        8.47      2.43 o
   4   4   8        0.61       -0.88      2.01 o
   5   4   8        2.63        4.50      2.89 o
   6   4   8        0.64        1.05      3.21 o
   7   4   8       14.07       13.27      4.27 o
  -7   5   8        2.23        3.57      3.33 o
  -6   5   8        6.95       11.74      3.40 o
  -5   5   8        3.79        4.55      2.72 o
  -4   5   8        2.30        2.40      2.44 o
  -3   5   8        8.08        8.00      2.87 o
  -2   5   8        5.22        6.96      2.63 o
  -1   5   8       19.09       20.23      5.53 o
   0   5   8       20.35       11.32      3.81 o
   1   5   8       24.36       31.09      4.75 o
   2   5   8        3.24        1.63      2.28 o
   3   5   8        5.77        3.76      2.76 o
   4   5   8        3.38        2.80      3.29 o
   5   5   8        5.44        7.02      3.44 o
   6   5   8        7.89        7.08      3.59 o
  -5   6   8        0.69        6.97      4.65 o
  -4   6   8        3.20        4.18      7.64 o
  -3   6   8        0.29       -0.47      4.91 o
  -2   6   8        1.03        0.84      5.22 o
  -1   6   8        3.32        5.99      2.54 o
   0   6   8        0.15        0.04      2.74 o
   1   6   8       48.19       59.51     13.28 o
   2   6   8       21.31       16.04      3.34 o
   3   6   8        1.46        8.55      3.26 o
   4   6   8        0.33        0.28      3.20 o
  -9   0   9        2.67       -3.42      4.65 o
  -8   0   9        1.34        0.43      3.38 o
  -7   0   9        9.48       19.17      8.38 o
  -6   0   9        1.75        2.09      3.60 o
  -5   0   9      123.45      132.84     20.63 o
  -4   0   9      240.90      242.59     30.81 o
  -3   0   9       10.27       11.46      4.92 o
  -2   0   9       15.87       19.05      5.49 o
  -1   0   9        0.18        4.07      2.54 o
   0   0   9       23.97       10.16      5.09 o
   1   0   9       65.12       49.61      5.01 o
   2   0   9      131.09      145.73     14.57 o
   3   0   9       95.16       74.24      6.42 o
   4   0   9        3.56        2.33      2.92 o
   5   0   9        1.14        5.80      2.72 o
   6   0   9        7.92       14.63      5.08 o
   7   0   9       27.40       23.43      4.96 o
   8   0   9       24.40       13.66      5.84 o
   9   0   9       13.87       15.53      5.14 o
  -9   1   9        0.85        0.59      2.46 o
  -8   1   9        0.16        1.83      2.62 o
  -7   1   9        9.91        9.86      2.76 o
  -6   1   9        2.16        2.12      2.06 o
  -5   1   9       51.73       46.69      3.96 o
  -4   1   9      117.49      115.31      9.06 o
  -3   1   9       59.06       58.60      5.38 o
  -2   1   9        3.80        3.68      1.66 o
  -1   1   9       14.80       14.86      3.79 o
   0   1   9        1.45        3.03      1.65 o
   1   1   9        0.88        0.86      1.58 o
   2   1   9       42.59       45.38      3.48 o
   3   1   9       18.42       20.62      3.37 o
   4   1   9       15.95       13.69      2.80 o
   5   1   9        5.49        4.34      2.62 o
   6   1   9        0.43        2.12      1.94 o
   7   1   9        4.47        3.45      2.52 o
   8   1   9        2.78        6.55      2.78 o
   9   1   9        1.11        2.67      3.03 o
  -9   2   9        4.80        4.43      3.52 o
  -8   2   9        2.37        0.26      2.68 o
  -7   2   9        1.87        4.10      2.73 o
  -6   2   9        0.10        3.42      2.19 o
  -5   2   9       14.48       21.35      2.89 o
  -4   2   9       11.65        6.96      2.50 o
  -3   2   9       66.66       69.61      4.36 o
  -2   2   9        3.64        4.73      1.83 o
  -1   2   9       20.28       20.43      2.55 o
   0   2   9        0.20       -0.50      1.53 o
   1   2   9        2.94        1.85      1.92 o
   2   2   9        1.80        1.79      2.27 o
   3   2   9       43.15       45.40      3.59 o
   4   2   9        3.88        2.79      2.23 o
   5   2   9        4.29        5.22      2.20 o
   6   2   9        1.23        4.55      2.19 o
   7   2   9       14.70       16.38      3.30 o
   8   2   9        4.37        7.27      2.92 o
  -8   3   9        0.78       -1.17      2.95 o
  -7   3   9        1.89        2.81      2.65 o
  -6   3   9        1.19        2.93      3.23 o
  -5   3   9       22.37       14.42      3.23 o
  -4   3   9        4.75        7.56      2.63 o
  -3   3   9        2.06        0.00      1.64 o
  -2   3   9       12.65       14.80      2.38 o
  -1   3   9       11.61       16.02      2.46 o
   0   3   9        4.45        0.17      1.57 o
   1   3   9       82.03       89.79      4.60 o
   2   3   9      168.89      173.35      6.14 o
   3   3   9       40.27       41.13      3.41 o
   4   3   9        3.73        4.64      2.11 o
   5   3   9        0.13       -0.17      1.86 o
   6   3   9        3.31        3.42      2.69 o
   7   3   9        8.27       10.47      3.23 o
   8   3   9       21.42       19.85      4.88 o
  -7   4   9        1.47        1.52      2.82 o
  -6   4   9        3.50        5.42      2.92 o
  -5   4   9        0.16        2.21      2.46 o
  -4   4   9       11.59        8.79      3.02 o
  -3   4   9       25.58       25.94      3.53 o
  -2   4   9        2.73        2.60      2.05 o
  -1   4   9        4.63        4.63      2.22 o
   0   4   9        6.83        5.56      2.31 o
   1   4   9       57.29       52.21      4.27 o
   2   4   9       24.53       32.64      3.70 o
   3   4   9       29.86       28.70      3.68 o
   4   4   9        0.36        0.34      2.64 o
   5   4   9        0.91        4.00      2.95 o
   6   4   9        0.17        0.44      3.00 o
   7   4   9        0.40       -0.17      3.42 o
  -6   5   9        1.99        2.80      4.53 o
  -5   5   9        1.30        0.20      2.65 o
  -4   5   9        7.61        7.62      3.07 o
  -3   5   9        8.38        9.67      3.83 o
  -2   5   9        3.66        2.61      2.47 o
  -1   5   9        3.40        4.42      4.40 o
   0   5   9        1.34        0.05      2.32 o
   1   5   9        6.78        2.85      2.66 o
   2   5   9       10.52       15.32      3.45 o
   3   5   9        6.79        6.24      3.52 o
   4   5   9        4.17        4.94      3.11 o
   5   5   9        1.30       -2.61      2.95 o
  -4   6   9        4.79        2.52      2.94 o
  -3   6   9        0.07       -3.24      2.36 o
  -2   6   9        0.72        1.12      2.51 o
  -1   6   9        0.15       -0.91      2.56 o
   0   6   9        4.94       10.30      3.21 o
   1   6   9        4.39       -2.02      5.09 o
   2   6   9        1.09        5.02      3.28 o
   3   6   9        1.76        0.76      3.19 o
  -9   0  10        0.00       -1.31      7.29 o
  -8   0  10        0.77        1.71      3.51 o
  -7   0  10        3.58        5.09      3.72 o
  -6   0  10       15.11       10.51      8.21 o
  -5   0  10        7.79        9.50      3.50 o
  -4   0  10      177.39      193.64     10.38 o
  -3   0  10        0.00       -2.55      2.33 o
  -2   0  10       30.85       39.94      5.35 o
  -1   0  10        3.99       21.24      9.13 o
   0   0  10       12.63       10.13      3.28 o
   1   0  10        0.42       -2.92      1.95 o
   2   0  10       19.84       14.04      3.59 o
   3   0  10       15.35       22.89      4.03 o
   4   0  10        4.05        5.42      3.41 o
   5   0  10        1.77        4.16      3.05 o
   6   0  10        0.64        2.49      3.19 o
   7   0  10        0.05        2.10      3.64 o
   8   0  10       10.65       13.96      5.04 o
  -9   1  10        3.59        8.69      3.93 o
  -8   1  10        0.34        1.56      2.86 o
  -7   1  10        0.78       -0.02      2.23 o
  -6   1  10        5.50       11.52      2.84 o
  -5   1  10        8.46       12.43      2.80 o
  -4   1  10       16.88       19.02      2.94 o
  -3   1  10      103.53      114.67      8.59 o
  -2   1  10       31.10       32.49      3.28 o
  -1   1  10       18.87       18.38      2.64 o
   0   1  10        3.31        2.01      2.27 o
   1   1  10        0.26        2.05      1.84 o
   2   1  10       14.62       13.59      2.89 o
   3   1  10        3.37        3.17      2.00 o
   4   1  10       15.91       13.77      3.64 o
   5   1  10        4.46        2.66      2.07 o
   6   1  10        2.05        8.47      2.58 o
   7   1  10        2.85        2.77      2.53 o
   8   1  10        1.47       -0.33      2.56 o
  -8   2  10        0.22        1.63      3.02 o
  -7   2  10        0.64       -2.74      2.51 o
  -6   2  10        0.23        3.06      2.70 o
  -5   2  10        0.18       -1.43      1.94 o
  -4   2  10        5.33       -1.19      1.88 o
  -3   2  10       52.60       46.80      4.99 o
  -2   2  10       52.36       48.78      3.84 o
  -1   2  10        0.28        0.86      2.36 o
   0   2  10        7.39        4.07      1.92 o
   1   2  10        1.95        2.11      1.90 o
   2   2  10       24.73       27.75      3.09 o
   3   2  10       29.59       24.34      2.91 o
   4   2  10       24.74       26.65      4.08 o
   5   2  10        2.87        9.28      3.07 o
   6   2  10        6.97        6.63      2.78 o
   7   2  10        0.89        1.66      2.50 o
   8   2  10        1.53        0.17      2.80 o
  -8   3  10        0.72       -4.12      2.75 o
  -7   3  10        4.50        7.63      3.23 o
  -6   3  10        0.06       -0.31      2.46 o
  -5   3  10        6.16        6.19      2.75 o
  -4   3  10       16.39       10.68      3.09 o
  -3   3  10       15.88        7.10      2.74 o
  -2   3  10        2.74        3.26      2.30 o
  -1   3  10        0.89        3.40      1.96 o
   0   3  10        2.93        2.83      1.81 o
   1   3  10       11.16        8.44      2.63 o
   2   3  10       30.60       36.02      3.39 o
   3   3  10       42.51       49.99      4.05 o
   4   3  10        9.30        9.02      3.37 o
   5   3  10        0.04       -1.02      2.08 o
   6   3  10        0.73        3.89      2.93 o
   7   3  10        1.16       -2.85      3.47 o
  -7   4  10        1.06       -2.48      2.87 o
  -6   4  10        1.08        9.12      3.27 o
  -5   4  10       11.07       13.11      3.49 o
  -4   4  10        3.34        5.64      2.84 o
  -3   4  10        6.32        6.07      2.66 o
  -2   4  10       13.43       16.19      4.08 o
  -1   4  10        2.27        6.69      3.03 o
   0   4  10        7.68        6.35      3.20 o
   1   4  10        4.59        4.05      3.57 o
   2   4  10       28.41       33.18      4.01 o
   3   4  10       28.29       24.13      3.57 o
   4   4  10        4.56        3.65      3.06 o
   5   4  10        3.37        2.52      3.17 o
   6   4  10        1.24        3.75      3.59 o
  -5   5  10        2.12        6.28      3.39 o
  -4   5  10        2.19       -1.49      2.75 o
  -3   5  10        4.33       -0.12      2.82 o
  -2   5  10        7.76        5.25      2.95 o
  -1   5  10        2.36        3.78      2.88 o
   0   5  10        0.08        1.77      2.67 o
   1   5  10        0.09       -0.36      3.19 o
   2   5  10        1.64        6.55      3.51 o
   3   5  10        7.74       17.20      7.01 o
   4   5  10        5.00        4.26      3.29 o
  -2   6  10        0.94        2.69      2.97 o
  -1   6  10        0.62       -0.12      2.60 o
   0   6  10        0.57        4.72      4.89 o
   1   6  10        5.92       10.21      5.12 o
  -8   0  11        0.84        5.62      4.30 o
  -7   0  11        5.68        7.73      4.08 o
  -6   0  11        1.41        2.01      3.56 o
  -5   0  11       13.92       14.59      7.59 o
  -4   0  11        2.55        3.60      3.38 o
  -3   0  11       18.64       16.38      4.08 o
  -2   0  11       26.62       33.12      4.93 o
  -1   0  11       32.46       25.24      4.62 o
   0   0  11        0.53       -3.08      2.17 o
   1   0  11        4.12        2.89      3.99 o
   2   0  11        0.02        0.95      2.62 o
   3   0  11        0.86        3.33      3.77 o
   4   0  11       20.46       14.96      4.31 o
   5   0  11        7.31        8.66      3.50 o
   6   0  11        1.00        2.05      3.28 o
   7   0  11        2.79        7.25      4.13 o
  -8   1  11        5.66        4.01      3.32 o
  -7   1  11        2.52        1.76      4.19 o
  -6   1  11        5.26        5.95      2.47 o
  -5   1  11        0.14       -0.34      2.11 o
  -4   1  11        1.03        1.96      2.12 o
  -3   1  11       28.96       29.37      3.42 o
  -2   1  11      125.37      136.90      6.63 o
  -1   1  11        9.82        5.29      2.33 o
   0   1  11        1.32       -0.89      1.70 o
   1   1  11        2.21        4.65      2.04 o
   2   1  11        4.44        4.66      2.34 o
   3   1  11        5.38        2.25      2.10 o
   4   1  11       10.05        9.51      2.58 o
   5   1  11       14.43       13.82      3.25 o
   6   1  11        2.48        3.72      2.37 o
   7   1  11        3.55        3.11      2.85 o
  -7   2  11        0.35       -1.38      2.66 o
  -6   2  11        0.26       -0.70      2.77 o
  -5   2  11        0.00        2.12      2.76 o
  -4   2  11        9.33        6.05      2.43 o
  -3   2  11       24.28       28.12      3.38 o
  -2   2  11       21.84       21.24      3.03 o
  -1   2  11       39.37       42.24      5.46 o
   0   2  11        3.02        6.36      2.14 o
   1   2  11        2.16        2.90      2.38 o
   2   2  11        0.76       -1.62      1.84 o
   3   2  11       22.65       22.55      3.17 o
   4   2  11       16.87       15.89      5.85 o
   5   2  11        1.65        4.47      2.36 o
   6   2  11        0.86        1.25      2.50 o
   7   2  11        0.25        1.92      2.82 o
  -7   3  11        0.72        3.03      3.23 o
  -6   3  11        0.06        5.53      3.03 o
  -5   3  11        4.06        5.28      2.94 o
  -4   3  11        3.04        4.54      2.88 o
  -3   3  11        3.79       -1.00      2.68 o
  -2   3  11        0.67        4.57      2.62 o
  -1   3  11        1.98        3.12      2.41 o
   0   3  11        3.11        4.75      3.37 o
   1   3  11        4.11        4.58      2.60 o
   2   3  11        4.75        2.58      2.47 o
   3   3  11       26.52       28.80      4.57 o
   4   3  11       32.28       33.56      4.32 o
   5   3  11        8.51       14.96      3.49 o
   6   3  11        0.48       -1.24      3.63 o
  -6   4  11        3.65        5.25      3.19 o
  -5   4  11        0.22        3.32      2.76 o
  -4   4  11        4.82        1.58      2.62 o
  -3   4  11        5.33       11.24      3.27 o
  -2   4  11        2.16        1.81      2.52 o
  -1   4  11        2.10       -1.20      2.26 o
   0   4  11        0.67        1.48      2.34 o
   1   4  11        0.00       -0.75      2.33 o
   2   4  11        5.57       11.57      2.98 o
   3   4  11       11.99       17.17      4.16 o
   4   4  11        2.47        0.52      3.89 o
   5   4  11        1.14       -2.92      4.19 o
  -4   5  11        0.73        1.53      3.01 o
  -3   5  11        1.40        1.43      4.20 o
  -2   5  11       11.24       14.92      3.90 o
  -1   5  11        2.32        2.80      3.07 o
   0   5  11        1.39        3.52      3.02 o
   1   5  11        1.16       -0.44      2.86 o
   2   5  11        0.01       -2.67      2.82 o
   3   5  11        1.94       -2.49      3.17 o
  -7   0  12        1.36        7.14      5.53 o
  -6   0  12        0.00       -3.01      3.36 o
  -5   0  12        0.35        6.75      3.70 o
  -4   0  12        5.58        8.88      3.90 o
  -3   0  12        3.28        2.97      6.10 o
  -2   0  12       27.82       30.40      8.29 o
  -1   0  12        1.01        9.31      3.67 o
   0   0  12        0.01        6.99      3.41 o
   1   0  12        3.08        0.69      2.97 o
   2   0  12        1.42        4.86      3.60 o
   3   0  12        3.96       -3.35      2.62 o
   4   0  12        6.91       13.49      4.43 o
   5   0  12        0.91        0.18      3.23 o
   6   0  12        0.03        5.68      4.26 o
  -7   1  12        8.61       10.27      5.25 o
  -6   1  12        0.05        2.78      2.68 o
  -5   1  12        3.30        2.72      2.48 o
  -4   1  12        0.01       -2.98      2.77 o
  -3   1  12        1.50        0.80      2.12 o
  -2   1  12       30.24       29.92      3.72 o
  -1   1  12       35.98       47.02      4.26 o
   0   1  12        0.65        2.07      2.07 o
   1   1  12        0.69        2.83      2.26 o
   2   1  12        1.55        0.79      2.09 o
   3   1  12        0.76       -1.92      2.02 o
   4   1  12        8.97       10.02      2.81 o
   5   1  12       13.03       14.41      3.32 o
   6   1  12        0.54        0.94      2.54 o
  -7   2  12        4.05        5.56      4.13 o
  -6   2  12        0.16        2.26      3.06 o
  -5   2  12        2.50        6.79      3.63 o
  -4   2  12        0.92       -0.80      2.98 o
  -3   2  12        2.84       -0.03      2.30 o
  -2   2  12        3.09        4.07      2.43 o
  -1   2  12       36.09       42.47      4.07 o
   0   2  12        9.24       14.70      2.85 o
   1   2  12        1.89        5.01      2.42 o
   2   2  12        3.35        7.66      2.62 o
   3   2  12        2.18        3.65      2.50 o
   4   2  12       14.88       16.31      3.40 o
   5   2  12       25.46       18.27      3.36 o
   6   2  12       16.43       19.57      4.28 o
  -6   3  12        0.42       -1.95      3.06 o
  -5   3  12        3.11        7.44      3.49 o
  -4   3  12        0.26       -3.58      2.45 o
  -3   3  12        3.68        0.79      2.56 o
  -2   3  12       10.51        7.31      2.95 o
  -1   3  12        3.19       -1.26      2.53 o
   0   3  12        7.25        3.15      5.86 o
   1   3  12        0.93        3.45      2.61 o
   2   3  12        0.13       -1.00      2.46 o
   3   3  12        7.04        6.52      3.13 o
   4   3  12       19.58       22.20      4.08 o
   5   3  12        4.69        4.88      4.78 o
  -4   4  12        1.00        0.10      3.07 o
  -3   4  12        0.93        2.13      2.94 o
  -2   4  12        2.45        4.97      3.00 o
  -1   4  12        2.86        0.26      2.71 o
   0   4  12        0.63        0.43      2.64 o
   1   4  12        1.14        1.81      3.70 o
   2   4  12        3.05        4.53      3.35 o
   3   4  12        2.12        5.09      3.75 o
   4   4  12        1.65        3.25      4.63 o
  -1   5  12        4.69        6.61      3.45 o
   0   5  12        4.20        4.76      4.25 o
  -6   0  13        0.67        1.69      3.69 o
  -5   0  13        3.16        4.49      3.84 o
  -4   0  13        4.41        3.40      3.81 o
  -3   0  13        0.02       -3.69      3.17 o
  -2   0  13        0.81        8.82      3.62 o
  -1   0  13        0.27        4.56      3.39 o
   0   0  13        1.10        8.76      3.72 o
   1   0  13        2.95       10.07      3.94 o
   2   0  13        1.71       -2.19      2.96 o
   3   0  13        0.66       -1.18      3.07 o
   4   0  13        0.12        4.38      4.34 o
   5   0  13        0.19       -4.46      2.97 o
  -6   1  13        6.24        5.73      3.30 o
  -5   1  13        0.25       -2.70      2.38 o
  -4   1  13        0.26        0.03      2.25 o
  -3   1  13        0.72       -0.16      2.65 o
  -2   1  13        3.71        3.00      2.38 o
  -1   1  13        5.68        9.28      2.89 o
   0   1  13        9.05       12.46      2.91 o
   1   1  13        1.47        0.78      2.34 o
   2   1  13        0.75       -1.82      2.18 o
   3   1  13        0.19       -3.53      2.35 o
   4   1  13        0.86        1.60      2.51 o
   5   1  13        2.25        3.06      2.70 o
  -5   2  13        0.37        1.13      2.92 o
  -4   2  13        0.04       -0.61      2.89 o
  -3   2  13        0.07        4.51      3.03 o
  -2   2  13        4.74        5.03      2.96 o
  -1   2  13       44.12       36.02      4.87 o
   0   2  13       20.30       25.19      5.01 o
   1   2  13        5.21        4.01      2.86 o
   2   2  13        0.86        0.34      2.43 o
   3   2  13        0.33       -0.93      2.44 o
   4   2  13        5.06        6.81      2.90 o
   5   2  13       13.73       17.84      3.93 o
  -4   3  13        1.31        1.42      2.89 o
  -3   3  13        0.20        3.48      4.63 o
  -2   3  13        1.68       -0.52      2.73 o
  -1   3  13        0.63        2.37      3.54 o
   0   3  13       10.67       17.36      3.99 o
   1   3  13        2.76        2.04      2.78 o
   2   3  13        0.48        3.16      2.98 o
   3   3  13        3.64        3.90      3.67 o
  -2   4  13        0.44        1.91      4.04 o
  -1   4  13        0.48       -2.29      3.18 o
   0   4  13        0.93        3.15      3.70 o
   1   4  13        0.35       -2.90      2.84 o
  -5   0  14       10.10        8.85      4.81 o
  -4   0  14        0.20        3.09      3.60 o
  -3   0  14        0.10        0.72      3.71 o
  -2   0  14        1.47        1.54      7.90 o
  -1   0  14        0.82        1.81      3.56 o
   0   0  14        6.22        9.75      4.55 o
   1   0  14        4.77        6.14      3.90 o
   2   0  14        0.05       -4.47      3.34 o
   3   0  14        0.11       -4.62      3.44 o
   4   0  14        0.17       -0.53      3.71 o
  -4   1  14        0.29        1.07      3.37 o
  -3   1  14        0.87        3.01      2.72 o
  -2   1  14        0.62        1.18      2.60 o
  -1   1  14        7.19        8.76      2.99 o
   0   1  14       15.43       13.43      3.39 o
   1   1  14        0.64        0.95      2.50 o
   2   1  14        0.96        4.63      3.19 o
   3   1  14        0.15        1.87      2.64 o
  -4   2  14        0.36       -1.66      2.90 o
  -3   2  14        0.99        4.88      5.26 o
  -2   2  14        0.33        0.50      2.84 o
  -1   2  14        0.61        5.83      3.20 o
   0   2  14        4.51        7.18      3.49 o
   1   2  14        9.25        9.98      3.52 o
   2   2  14        0.60       -2.34      2.95 o
   3   2  14        1.94        0.54      2.91 o
  -2   3  14        0.34        1.32      3.14 o
  -1   3  14        1.79        1.88      3.36 o
   0   3  14        7.90        8.57      3.76 o
   1   3  14       11.71       13.49      3.86 o
  -2   0  15        0.85        6.17      6.76 o
  -1   0  15        0.27       -0.96      3.88 o
   0   0  15        0.01        4.04      3.99 o
   1   0  15        0.72       -1.04      6.71 o
  -1   1  15        0.56        2.56      2.90 o
   0   1  15        4.46        7.51      3.07 o
 
